# Supplementary material for: 6,8-Di­bromo-3-nitro-2-phenyl-2H-chromene
Source: Acta Crystallogr Sect E Struct Rep Online. 2013 May 11;69(Pt 6):o877. doi: 10.1107/S160053681301221X (PMC3685035; doi:10.1107/S160053681301221X)
Supplement: Supplementary file 2 [file e-69-0o877-Isup2.hkl]

# 
# h,k,l, Fc-squared, Fo-squared, sigma(Fo-squared) and status flag 
# 
data_I
_shelx_title ' xb5786_0m in P-1' 
_shelx_refln_list_code          4 
_shelx_F_calc_maximum      176.46 
_exptl_crystal_F_000       400.00 
_reflns_d_resolution_high  0.8378 
 
loop_ 
 _symmetry_equiv_pos_as_xyz 
 'x, y, z' 
 '-x, -y, -z' 
 
_cell_length_a     8.2249 
_cell_length_b     8.8856 
_cell_length_c    10.8135 
_cell_angle_alpha  73.503 
_cell_angle_beta   75.633 
_cell_angle_gamma  79.579 
 
_shelx_F_squared_multiplier     1.000 
 
loop_ 
 _refln_index_h 
 _refln_index_k 
 _refln_index_l 
 _refln_F_squared_calc 
 _refln_F_squared_meas 
 _refln_F_squared_sigma 
 _refln_observed_status 
   2   0   0      682.83      638.98     19.00 o 
   3   0   0     2757.84     2612.01     74.15 o 
   4   0   0     1024.06      976.80     29.36 o 
   5   0   0      585.41      578.67     19.44 o 
   6   0   0      709.13      703.75     23.41 o 
   7   0   0       88.74       98.46      8.10 o 
   8   0   0       84.23       80.90      8.45 o 
   9   0   0      104.45       68.43     16.26 o 
  -9   1   0       36.29       16.26     13.19 o 
  -8   1   0       34.81       25.47     11.97 o 
  -7   1   0      711.27      687.37     36.82 o 
  -6   1   0       63.94       67.56      6.27 o 
  -5   1   0      134.04      147.98      8.33 o 
  -4   1   0     1838.32     1779.24     51.97 o 
  -3   1   0     2415.38     2325.69     66.38 o 
  -2   1   0      960.23      951.93     27.78 o 
  -1   1   0      426.84      432.06     19.33 o 
   0   1   0        3.02        0.92      0.61 o 
   1   1   0     1728.17     1650.30     70.27 o 
   2   1   0    19319.65    16599.51    465.47 o 
   3   1   0      666.82      555.18     17.13 o 
   4   1   0      687.96      653.94     20.53 o 
   5   1   0        0.84        9.14      3.43 o 
   6   1   0      894.54      838.83     27.17 o 
   7   1   0       32.77       44.69      6.18 o 
   8   1   0      116.33      113.54      9.19 o 
   9   1   0       85.19       82.24     17.18 o 
  -9   2   0       21.64       23.01     15.04 o 
  -8   2   0       86.44      102.80     16.26 o 
  -7   2   0       40.58       41.12     11.05 o 
  -6   2   0        5.45        1.23      8.29 o 
  -5   2   0     1819.43     1800.66     79.78 o 
  -4   2   0      636.38      603.03     20.83 o 
  -3   2   0      334.85      351.97     18.10 o 
  -2   2   0     3810.26     4103.03    171.53 o 
  -1   2   0    31139.51    30686.04   1276.54 o 
   0   2   0      712.15      816.25     35.60 o 
   1   2   0     7160.73     6587.07    274.95 o 
   2   2   0     2105.21     2114.27     91.75 o 
   3   2   0       59.24       61.22      9.05 o 
   4   2   0     6032.45     6060.98    171.13 o 
   5   2   0      579.98      558.65     19.02 o 
   6   2   0      287.69      292.39     50.02 o 
   7   2   0      119.01      108.94     44.34 o 
   8   2   0      181.13      162.33     19.95 o 
   9   2   0        9.67        2.15     15.65 o 
  -8   3   0      142.66      137.47     18.10 o 
  -7   3   0       37.16       23.01     10.74 o 
  -6   3   0      141.32      119.68     13.50 o 
  -5   3   0       71.54       65.36      9.82 o 
  -4   3   0       11.63       14.73      6.75 o 
  -3   3   0     3818.58     3837.40    118.98 o 
  -2   3   0      152.48      127.65     10.13 o 
  -1   3   0      494.19      622.31     28.84 o 
   0   3   0     2249.30     2340.12     99.42 o 
   1   3   0     2127.56     2109.67     90.83 o 
   2   3   0      926.27      857.67     41.12 o 
   3   3   0     2570.31     2535.56    101.11 o 
   4   3   0       16.90       20.36      3.89 o 
   5   3   0      136.27      138.48      8.21 o 
   6   3   0      620.92      614.76     21.80 o 
   7   3   0      399.55      411.50     29.77 o 
   8   3   0      223.23      243.03     26.08 o 
   9   3   0       19.11        4.91     16.26 o 
  -8   4   0       19.14        8.29     12.27 o 
  -7   4   0        6.45        4.91     11.66 o 
  -6   4   0      471.22      428.68     26.39 o 
  -5   4   0       53.41       43.27      9.51 o 
  -4   4   0       41.68       59.92      7.36 o 
  -3   4   0      282.75      300.11     18.72 o 
  -2   4   0      836.45      882.53     40.81 o 
  -1   4   0      707.65      615.56     29.46 o 
   0   4   0     1985.18     1886.58     81.62 o 
   1   4   0       12.42       30.69      6.75 o 
   2   4   0      203.50      238.74     17.18 o 
   3   4   0     2170.56     1866.02     85.00 o 
   4   4   0       16.51       22.77      4.61 o 
   5   4   0      941.16      987.47     32.29 o 
   6   4   0        9.72        6.44     12.58 o 
   7   4   0       77.48       73.65     17.80 o 
   8   4   0       33.35       30.38     17.49 o 
   9   4   0      274.00      302.26     34.37 o 
  -7   5   0       18.90       20.25     12.58 o 
  -6   5   0       16.24        6.14     10.74 o 
  -5   5   0        5.33        4.30      8.59 o 
  -4   5   0     1006.89     1008.28     35.03 o 
  -3   5   0       46.36       51.55      9.82 o 
  -2   5   0      252.46      248.86     16.57 o 
  -1   5   0       28.54       44.49      7.98 o 
   0   5   0       81.49       85.00      9.51 o 
   1   5   0     2987.22     2913.95    125.51 o 
   2   5   0     1817.18     1795.44     81.01 o 
   3   5   0       29.07       36.21     11.35 o 
   4   5   0       70.61       69.76      7.10 o 
   5   5   0      315.10      289.98     27.00 o 
   6   5   0      183.95      167.55     23.63 o 
   7   5   0      283.38      326.81     33.45 o 
   8   5   0        3.12       10.74     17.80 o 
  -6   6   0       39.43       58.30     14.12 o 
  -5   6   0       39.01       50.02     12.58 o 
  -4   6   0       56.69       49.91      7.80 o 
  -3   6   0       16.08       16.88      8.59 o 
  -2   6   0      486.76      489.75     27.62 o 
  -1   6   0      206.81      187.18     15.34 o 
   0   6   0      155.83      149.75     13.50 o 
   1   6   0      327.54      300.42     19.64 o 
   2   6   0       66.78       58.61     10.43 o 
   3   6   0      123.81      117.83     15.34 o 
   4   6   0      848.24      841.72     46.95 o 
   5   6   0        3.09       17.49     14.73 o 
   6   6   0      118.97      145.14     21.79 o 
   7   6   0       38.87       29.15     19.33 o 
   8   6   0      179.53      190.25     30.38 o 
  -6   7   0        0.09       -0.31     11.97 o 
  -5   7   0       62.31       35.90     13.19 o 
  -4   7   0       40.41       40.51     12.58 o 
  -3   7   0      154.52      179.82     17.80 o 
  -2   7   0        0.27       -3.07      8.90 o 
  -1   7   0       45.98       37.74     10.43 o 
   0   7   0     1150.41     1180.49     56.46 o 
   1   7   0      489.95      476.25     28.54 o 
   2   7   0      107.51      103.72     13.81 o 
   3   7   0      114.51      105.25     15.04 o 
   4   7   0       91.88       63.83     14.73 o 
   5   7   0        4.82       -1.84     15.04 o 
   6   7   0      261.56      285.99     30.99 o 
   7   7   0        1.13       30.69     20.87 o 
  -4   8   0        4.88       17.49     12.89 o 
  -3   8   0       26.25       35.60     12.89 o 
  -2   8   0       14.99        4.60      9.82 o 
  -1   8   0       97.77      125.51     16.57 o 
   0   8   0       37.55       37.13     12.27 o 
   1   8   0        7.43       18.41     11.05 o 
   2   8   0      125.35      139.31     17.18 o 
   3   8   0      274.04      251.01     23.32 o 
   4   8   0      114.13      113.85     17.18 o 
   5   8   0       89.81       86.53     18.41 o 
   6   8   0       45.38       48.18     20.25 o 
  -3   9   0        3.34        6.24      9.65 o 
  -2   9   0        3.53        4.91     11.35 o 
  -1   9   0      113.23       93.29     13.81 o 
   0   9   0        8.45       -6.44     10.74 o 
   1   9   0       35.90       49.10     12.89 o 
   2   9   0       12.05        8.59     11.97 o 
   3   9   0       37.88       31.61     14.12 o 
   4   9   0        9.42        7.06     13.50 o 
   5   9   0      130.41      105.25     19.95 o 
   0  10   0        6.00       11.66     14.12 o 
   1  10   0        9.58       11.35     14.12 o 
   2  10   0       16.86       23.32     15.04 o 
  -4  -9   1        3.12       -5.83     13.50 o 
  -3  -9   1       16.25       29.46     13.50 o 
  -2  -9   1      118.00      119.68     17.49 o 
  -1  -9   1       31.95       25.78     13.19 o 
   0  -9   1       20.83       11.66     11.97 o 
   1  -9   1       50.86       33.14     13.50 o 
   2  -9   1        0.02       15.96     13.50 o 
   3  -9   1       20.82       13.81     13.19 o 
  -6  -8   1       45.65       55.24     13.26 o 
  -5  -8   1        1.04       14.73     15.04 o 
  -4  -8   1      100.36       85.00     17.49 o 
  -3  -8   1        0.64        7.06     11.35 o 
  -2  -8   1        3.66       11.97     10.74 o 
  -1  -8   1       60.83       48.79     12.89 o 
   0  -8   1      251.60      250.09     22.09 o 
   1  -8   1       37.46       21.48     11.66 o 
   2  -8   1       50.14       51.55     13.81 o 
   3  -8   1       23.70       23.63     12.58 o 
   4  -8   1        0.30        5.52     11.66 o 
  -7  -7   1      124.04      162.94     28.54 o 
  -6  -7   1       37.70       37.74     20.25 o 
  -5  -7   1       56.54       38.97     18.41 o 
  -4  -7   1       40.35       39.28     14.12 o 
  -3  -7   1       56.50       50.02     12.58 o 
  -2  -7   1      249.79      202.83     19.64 o 
  -1  -7   1       45.33       58.61     12.27 o 
   0  -7   1      119.24      131.95     15.65 o 
   1  -7   1       22.30       11.35      9.82 o 
   2  -7   1      245.61      257.46     20.87 o 
   3  -7   1       45.64       23.94     11.35 o 
   4  -7   1       68.01       47.56     13.50 o 
   5  -7   1        0.01       20.56     12.89 o 
  -7  -6   1       59.82       55.54     21.17 o 
  -6  -6   1        0.54       -2.15     14.42 o 
  -5  -6   1      675.02      643.18     41.12 o 
  -4  -6   1       15.31        6.75     13.19 o 
  -3  -6   1      212.71      197.92     19.95 o 
  -2  -6   1       22.62       19.03      9.51 o 
  -1  -6   1      202.98      186.57     16.26 o 
   0  -6   1      498.34      458.14     27.00 o 
   1  -6   1      417.44      414.88     25.47 o 
   2  -6   1       47.93       49.40     10.74 o 
   3  -6   1       47.69       53.70     10.74 o 
   4  -6   1      299.74      308.70     21.79 o 
   5  -6   1       10.37       17.49     10.43 o 
   6  -6   1       96.47       74.57     14.42 o 
  -8  -5   1      122.72      152.82     27.31 o 
  -7  -5   1      158.77      182.58     26.70 o 
  -6  -5   1      191.57      224.01     26.70 o 
  -5  -5   1       81.39       86.84     16.57 o 
  -4  -5   1       12.84       14.73     11.66 o 
  -3  -5   1     1820.65     1845.15     86.84 o 
  -2  -5   1       71.66       77.94     11.35 o 
  -1  -5   1     2074.02     2133.91     94.21 o 
   0  -5   1       14.74       19.95      7.67 o 
   1  -5   1      105.51       98.50     11.35 o 
   2  -5   1      970.10     1008.96     48.18 o 
   3  -5   1      703.45      691.97     35.29 o 
   4  -5   1        0.25        0.92      8.29 o 
   5  -5   1       18.78       14.12      9.21 o 
   6  -5   1      154.47      190.87     19.33 o 
   7  -5   1       12.09       17.80     12.27 o 
  -8  -4   1       81.24       94.51     22.40 o 
  -7  -4   1       31.35       68.74     19.03 o 
  -6  -4   1      650.93      726.03     43.27 o 
  -5  -4   1      412.49      405.36     30.38 o 
  -4  -4   1      999.98      943.90     49.40 o 
  -3  -4   1        7.35        9.51      8.90 o 
  -2  -4   1        1.24       -4.91      6.75 o 
  -1  -4   1     2609.30     2264.32     98.81 o 
   0  -4   1      340.03      312.08     18.10 o 
   1  -4   1     1666.10     1753.40     77.02 o 
   2  -4   1        0.85        3.38      5.52 o 
   3  -4   1      353.38      385.72     22.40 o 
   4  -4   1      401.13      409.35     23.94 o 
   5  -4   1      836.88      781.57     39.58 o 
   6  -4   1       29.54       19.64      9.82 o 
   7  -4   1       26.54       23.63     11.66 o 
   8  -4   1       55.73       55.85     15.04 o 
  -9  -3   1       30.75       23.63     18.72 o 
  -8  -3   1      191.45      197.92     25.16 o 
  -7  -3   1       30.99       21.79     13.19 o 
  -6  -3   1      202.62      212.65     22.09 o 
  -5  -3   1        6.03        6.14      9.51 o 
  -4  -3   1     1423.58     1385.57     63.52 o 
  -3  -3   1     2111.65     2202.29     64.17 o 
  -2  -3   1    11049.36    10238.40    428.38 o 
  -1  -3   1      727.31      692.58     33.45 o 
   0  -3   1       18.96       22.71      4.60 o 
   1  -3   1     7309.22     7519.92    313.61 o 
   2  -3   1      807.77      820.24     37.74 o 
   3  -3   1     1369.28     1487.66     65.97 o 
   4  -3   1       15.76       15.34      6.44 o 
   5  -3   1      120.87      138.39     13.19 o 
   6  -3   1        1.54        4.91      8.29 o 
   7  -3   1      366.68      329.26     23.32 o 
   8  -3   1        7.43        2.15     12.27 o 
  -9  -2   1       75.98       98.81     20.56 o 
  -8  -2   1        1.19        6.44     13.50 o 
  -7  -2   1      187.80      183.20     19.64 o 
  -6  -2   1      792.81      794.20     26.25 o 
  -5  -2   1      480.07      499.75     17.45 o 
  -4  -2   1      217.11      214.05     10.60 o 
  -3  -2   1       86.67       93.55      6.07 o 
  -2  -2   1      451.47      376.28     14.37 o 
  -1  -2   1     1354.02     1397.28     94.21 o 
   0  -2   1     4730.87     4648.02    194.24 o 
   1  -2   1      445.03      406.59     19.64 o 
   2  -2   1      168.13      199.46     11.97 o 
   3  -2   1     2566.82     2678.79     76.67 o 
   4  -2   1     1562.64     1540.85     38.50 o 
   5  -2   1      523.42      483.98     17.39 o 
   6  -2   1       33.67       28.49      5.75 o 
   7  -2   1      115.38      123.36     15.04 o 
   8  -2   1        0.21       -0.31     10.43 o 
   9  -2   1      138.18      122.74     19.03 o 
  -9  -1   1      149.81      143.61     21.48 o 
  -8  -1   1        5.53       -0.92     11.35 o 
  -7  -1   1      403.94      411.15     27.46 o 
  -6  -1   1      125.57      127.24     21.33 o 
  -5  -1   1      175.19      177.20      8.80 o 
  -4  -1   1     3215.07     3049.87     79.49 o 
  -3  -1   1     9160.21     8920.25    265.59 o 
  -2  -1   1      423.89      400.97     13.11 o 
  -1  -1   1      171.32      172.45      7.03 o 
   0  -1   1     1605.40     1581.89     49.14 o 
   1  -1   1       28.73       28.86      3.39 o 
   2  -1   1    10936.96    10600.29    296.26 o 
   3  -1   1      443.09      412.09     13.62 o 
   4  -1   1        0.56       -1.07      2.76 o 
   5  -1   1      371.27      396.78     14.90 o 
   6  -1   1      464.59      482.68     18.00 o 
   7  -1   1      116.55      109.54      8.77 o 
   8  -1   1      643.07      603.49     23.13 o 
   9  -1   1       27.09       19.95     14.42 o 
  -9   0   1       12.99        1.53     13.81 o 
  -8   0   1       15.98       13.50     11.66 o 
  -7   0   1      388.50      334.48     23.63 o 
  -6   0   1       21.13       30.10      9.97 o 
  -5   0   1     1820.38     1743.46     51.46 o 
  -4   0   1      365.15      365.56     10.77 o 
  -3   0   1       34.94       33.22      2.52 o 
  -2   0   1     7162.96     7087.87    197.63 o 
  -1   0   1       84.49       90.22      5.22 o 
   1   0   1      128.59       95.13      4.91 o 
   2   0   1     1128.41     1125.77     32.56 o 
   3   0   1      581.38      590.81     18.16 o 
   4   0   1     5050.54     4817.22    136.02 o 
   5   0   1      686.55      622.44     20.49 o 
   6   0   1      131.12      131.75      8.69 o 
   7   0   1      173.57      170.90     10.69 o 
   8   0   1      369.70      336.15     15.85 o 
   9   0   1       62.12       70.23      9.25 o 
  -9   1   1       36.96       28.84     13.81 o 
  -8   1   1      256.84      224.62     20.56 o 
  -7   1   1       11.47        7.36      9.82 o 
  -6   1   1        8.00        3.99      7.98 o 
  -5   1   1     1100.94     1041.79     48.48 o 
  -4   1   1     1486.32     1563.57     50.25 o 
  -3   1   1     1405.09     1357.36     43.00 o 
  -2   1   1     6589.13     6642.30    275.87 o 
  -1   1   1        3.35        4.55      1.18 o 
   0   1   1       22.53       23.32      1.84 o 
   2   1   1     1437.77     1439.73     41.43 o 
   3   1   1      318.97      313.48     10.66 o 
   4   1   1        8.70       11.92      2.95 o 
   5   1   1       81.27       74.12      5.67 o 
   6   1   1     1629.45     1596.88     48.01 o 
   7   1   1     1022.89      948.36     30.84 o 
   8   1   1      119.97       91.75      8.68 o 
   9   1   1        3.16        1.78      7.15 o 
  -8   2   1      189.67      166.93     19.33 o 
  -7   2   1      134.62      114.77     15.04 o 
  -6   2   1     1028.17      968.14     46.95 o 
  -5   2   1       34.04       42.04      7.98 o 
  -4   2   1      230.87      230.57     10.07 o 
  -3   2   1     1648.17     1619.92     69.96 o 
  -2   2   1      181.44      200.22      7.92 o 
  -1   2   1    24300.16    23978.27    734.33 o 
   0   2   1     5260.77     5618.92    232.91 o 
   1   2   1     4616.43     5214.17    217.56 o 
   2   2   1      188.17      164.17     11.05 o 
   3   2   1     2458.47     2478.21     71.41 o 
   4   2   1     1697.12     1645.85     49.71 o 
   5   2   1      651.57      685.28     25.62 o 
   6   2   1       21.39       17.01      5.01 o 
   7   2   1      534.26      486.73     18.80 o 
   8   2   1      459.35      460.64     19.21 o 
   9   2   1      177.52      182.89     22.71 o 
  -8   3   1      143.49      126.43     17.18 o 
  -7   3   1        4.24       11.35     11.05 o 
  -6   3   1      350.87      361.79     23.63 o 
  -5   3   1       77.96       84.39     11.35 o 
  -4   3   1     1273.07     1287.28     58.00 o 
  -3   3   1     1654.07     1748.56     55.56 o 
  -2   3   1      206.70      208.44      8.89 o 
  -1   3   1      725.37      836.81     37.44 o 
   0   3   1     1956.62     2020.37     85.61 o 
   1   3   1     3176.81     3222.96    135.94 o 
   2   3   1     4202.66     3860.61    163.86 o 
   3   3   1      429.41      399.31     14.80 o 
   4   3   1       62.56       75.34      5.99 o 
   5   3   1     2293.41     2319.49     98.35 o 
   6   3   1      808.05      800.61     27.13 o 
   7   3   1       12.34       13.87      5.95 o 
   8   3   1       15.21       -7.36     13.81 o 
   9   3   1       74.22       93.59     21.48 o 
  -8   4   1       31.50       23.32     14.12 o 
  -7   4   1       78.26       68.43     14.12 o 
  -6   4   1      169.87      166.32     16.57 o 
  -5   4   1      176.76      186.88     15.65 o 
  -4   4   1       69.81       67.07      6.47 o 
  -3   4   1      856.78      920.00     30.99 o 
  -2   4   1    12411.34    13108.50    401.29 o 
  -1   4   1     3597.63     3927.20    165.40 o 
   0   4   1      214.07      220.02     13.19 o 
   1   4   1      433.92      450.78     23.01 o 
   2   4   1     1729.43     2055.66     90.52 o 
   3   4   1      561.05      500.80     27.92 o 
   4   4   1     1553.96     1648.72     96.81 o 
   5   4   1       67.49       82.28      7.53 o 
   6   4   1      687.55      667.23     24.15 o 
   7   4   1      562.51      568.92     38.36 o 
   8   4   1      229.79      190.25     26.08 o 
   9   4   1      172.14      224.01     29.15 o 
  -7   5   1       36.89       35.90     14.12 o 
  -6   5   1       26.74       42.04     12.27 o 
  -5   5   1      108.92       94.51     13.19 o 
  -4   5   1       51.64       62.90      7.34 o 
  -3   5   1      254.26      277.75     12.90 o 
  -2   5   1      454.77      489.44     25.47 o 
  -1   5   1        7.39       -5.52      3.68 o 
   0   5   1     2666.80     2646.67    113.23 o 
   1   5   1     2292.72     2326.92    100.65 o 
   2   5   1      354.89      355.96     21.79 o 
   3   5   1       63.77       59.22     11.05 o 
   4   5   1     1570.21     1410.64     68.12 o 
   5   5   1        5.90       11.58      5.64 o 
   6   5   1      230.52      301.03     29.15 o 
   7   5   1       17.50       -1.84     16.26 o 
   8   5   1      113.60      146.99     25.78 o 
   9   5   1       21.68       39.58     23.01 o 
  -6   6   1       95.78       94.21     15.34 o 
  -5   6   1        0.22        4.30     10.43 o 
  -4   6   1      182.59      160.37     11.38 o 
  -3   6   1     1611.26     1660.66     55.01 o 
  -2   6   1       95.32       88.07     10.74 o 
   0   6   1       10.29       20.25      7.36 o 
   1   6   1      484.29      462.13     25.16 o 
   2   6   1     1601.94     1613.78     73.34 o 
   3   6   1      777.12      683.99     36.82 o 
   4   6   1       98.23      113.54     17.49 o 
   5   6   1      208.62      234.44     24.86 o 
   6   6   1      341.18      349.21     32.53 o 
   7   6   1       13.79        1.53     17.18 o 
   8   6   1      366.02      455.99     43.57 o 
  -6   7   1        0.45        0.61     11.97 o 
  -5   7   1       63.73       60.45     13.50 o 
  -4   7   1      178.69      179.21     18.41 o 
  -3   7   1       49.78       44.68      7.99 o 
  -2   7   1        8.40        4.30      7.67 o 
  -1   7   1      174.46      165.70     15.34 o 
   0   7   1        2.75        2.15      7.98 o 
   1   7   1      506.82      492.82     28.23 o 
   2   7   1       71.17       67.82     11.35 o 
   3   7   1      417.89      352.28     24.55 o 
   4   7   1      199.04      175.52     19.03 o 
   5   7   1      215.22      233.83     25.78 o 
   6   7   1       73.68       77.33     20.56 o 
   7   7   1       41.22       62.60     19.95 o 
  -5   8   1        8.10        9.21     13.81 o 
  -4   8   1      140.17      114.15     16.88 o 
  -3   8   1        1.51        9.43      8.08 o 
  -2   8   1      287.35      305.12     16.89 o 
  -1   8   1        5.53       19.95     10.74 o 
   0   8   1      186.45      186.26     17.18 o 
   1   8   1      192.03      207.13     19.03 o 
   2   8   1       30.66       28.84     11.35 o 
   3   8   1      175.68      180.13     18.72 o 
   4   8   1       37.11       30.38     13.50 o 
   5   8   1      107.50       75.79     16.88 o 
   6   8   1       10.82        8.59     18.10 o 
   7   8   1      204.54      238.12     32.53 o 
  -3   9   1        1.33       -2.05      9.42 o 
  -2   9   1        1.54        3.53      8.57 o 
  -1   9   1       53.24       50.63     13.81 o 
   0   9   1      270.50      238.12     20.56 o 
   1   9   1        3.71        0.61     10.13 o 
   2   9   1      128.96      104.33     15.96 o 
   3   9   1       33.36       30.38     12.89 o 
   4   9   1       24.25       19.03     12.27 o 
   5   9   1       38.01       40.20     15.65 o 
  -1  10   1       48.60       32.05     12.43 o 
   0  10   1       13.56       11.05     13.81 o 
   1  10   1        2.42       14.12     13.81 o 
   2  10   1      107.17       88.68     16.88 o 
   3  10   1        0.37       -2.45     13.19 o 
  -3  -9   2       23.10       21.79     14.73 o 
  -2  -9   2      111.53       67.82     16.88 o 
  -1  -9   2        0.34      -11.97     12.58 o 
   0  -9   2        9.46        6.14     13.50 o 
   1  -9   2        3.06       11.35     13.81 o 
   2  -9   2       89.91       61.68     15.96 o 
  -5  -8   2      183.91      188.41     24.86 o 
  -4  -8   2        5.19       10.74     13.19 o 
  -3  -8   2       61.44       63.21     15.65 o 
  -2  -8   2       89.67       90.52     16.57 o 
  -1  -8   2       75.04       69.96     14.42 o 
   0  -8   2       90.00       95.74     15.65 o 
   1  -8   2       34.88       23.01     11.97 o 
   2  -8   2        0.18        0.31     11.97 o 
   3  -8   2        3.38       -0.61     11.35 o 
   4  -8   2       64.11       81.62     16.88 o 
  -6  -7   2        9.97       19.95     19.95 o 
  -5  -7   2      177.01      206.52     26.39 o 
  -4  -7   2        0.85        2.76     12.89 o 
  -3  -7   2      875.01      757.95     42.35 o 
  -2  -7   2        0.55       -1.84      9.21 o 
  -1  -7   2      190.34      184.73     18.72 o 
   0  -7   2       98.79       80.40     13.19 o 
   1  -7   2      148.20      183.20     18.72 o 
   2  -7   2       33.46        0.61      6.75 o 
   3  -7   2      132.14      148.21     17.49 o 
   4  -7   2        0.75      -12.58     11.35 o 
   5  -7   2        6.77        2.15     12.89 o 
  -7  -6   2      103.94       76.72     22.40 o 
  -6  -6   2      138.89      160.79     23.32 o 
  -5  -6   2       56.91       58.61     16.88 o 
  -4  -6   2       48.60       77.64     17.18 o 
  -3  -6   2       69.04       77.33     14.12 o 
  -2  -6   2        1.78       -2.15      8.90 o 
  -1  -6   2     1678.26     1587.08     73.95 o 
   0  -6   2      136.71      145.14     15.65 o 
   1  -6   2       71.68       63.52     11.66 o 
   2  -6   2       31.18       32.83     10.74 o 
   3  -6   2      192.01      201.61     17.80 o 
   4  -6   2        5.11        1.84     10.13 o 
   5  -6   2      106.31       74.57     13.81 o 
   6  -6   2        4.06       20.56     12.58 o 
  -8  -5   2       84.87       90.52     24.55 o 
  -7  -5   2        0.27        3.07     17.80 o 
  -6  -5   2      150.46      142.08     21.17 o 
  -5  -5   2      112.38      140.85     19.64 o 
  -4  -5   2      674.35      680.92     40.20 o 
  -3  -5   2      101.09       77.64     14.73 o 
  -2  -5   2      427.59      377.75     25.16 o 
  -1  -5   2       14.53       23.01      8.59 o 
   0  -5   2        5.75        7.06      6.75 o 
   1  -5   2     1907.54     1842.39     82.55 o 
   2  -5   2      571.90      602.67     31.91 o 
   3  -5   2       40.16       32.22      8.90 o 
   4  -5   2       19.31       11.97      8.90 o 
   5  -5   2      172.44      205.60     19.33 o 
   6  -5   2        0.22       13.50     11.97 o 
   7  -5   2      100.68       86.23     16.57 o 
  -8  -4   2       64.73       79.48     20.87 o 
  -7  -4   2       48.78       58.30     17.80 o 
  -6  -4   2      429.92      423.16     33.14 o 
  -5  -4   2       74.01      111.39     17.80 o 
  -4  -4   2       39.72       19.95     10.74 o 
  -3  -4   2      183.52      176.14     17.80 o 
  -2  -4   2     2518.92     2529.76    112.92 o 
  -1  -4   2        0.21       -2.15      5.52 o 
   0  -4   2      750.90      735.85     36.21 o 
   1  -4   2       68.18       89.91     10.13 o 
   2  -4   2       11.87        8.90      6.14 o 
   3  -4   2     1011.33      999.75     47.56 o 
   4  -4   2      593.85      616.18     32.83 o 
   5  -4   2       87.50       77.33     11.97 o 
   6  -4   2      238.26      200.07     19.03 o 
   7  -4   2        4.91       16.57     11.66 o 
   8  -4   2        0.12        3.07     14.12 o 
  -8  -3   2        5.10       10.43     15.04 o 
  -7  -3   2      240.23      253.77     26.39 o 
  -6  -3   2       51.70       58.00     14.42 o 
  -5  -3   2      137.92      133.18     17.18 o 
  -4  -3   2     1303.03     1302.63     44.48 o 
  -3  -3   2      291.73      249.34     12.82 o 
  -2  -3   2        1.58        2.60      3.39 o 
  -1  -3   2        4.21        2.56      2.67 o 
   0  -3   2     2886.07     2686.87    115.07 o 
   1  -3   2      271.34      260.22     15.65 o 
   2  -3   2     1158.85     1149.19     52.17 o 
   3  -3   2      777.82      852.15     40.51 o 
   4  -3   2       56.45       48.48      8.29 o 
   5  -3   2      558.09      568.61     30.38 o 
   6  -3   2      557.33      570.45     31.61 o 
   7  -3   2       89.35       78.86     14.42 o 
   8  -3   2       45.12       22.71     13.81 o 
  -8  -2   2        0.54       32.53     14.73 o 
  -7  -2   2      646.09      618.32     38.05 o 
  -6  -2   2       16.79       13.81     10.43 o 
  -5  -2   2      373.08      356.62     29.00 o 
  -4  -2   2       14.67       17.47      2.55 o 
  -3  -2   2     1104.20     1181.80     34.12 o 
  -2  -2   2     1510.53     1421.89     46.52 o 
  -1  -2   2     3027.17     2719.51     85.67 o 
   0  -2   2      128.36      126.78      6.51 o 
   1  -2   2       28.28       36.30      2.46 o 
   2  -2   2     2264.43     2182.65     71.65 o 
   3  -2   2      252.76      258.59     14.42 o 
   4  -2   2     1369.54     1388.20     41.86 o 
   5  -2   2     1760.65     1759.81     52.66 o 
   6  -2   2       66.97       66.11      7.34 o 
   7  -2   2      115.47      122.89      9.79 o 
   8  -2   2      241.91      246.41     23.01 o 
   9  -2   2        0.01        1.23     13.50 o 
  -9  -1   2       34.11       27.92     16.26 o 
  -8  -1   2      117.94       18.72     10.43 o 
  -7  -1   2       70.02       49.40     12.58 o 
  -6  -1   2        0.44      -10.13      7.98 o 
  -5  -1   2     2025.57     2014.05     90.68 o 
  -4  -1   2       21.33       33.67      6.24 o 
  -3  -1   2     2127.16     2321.86     56.70 o 
  -2  -1   2      837.98      926.94     31.09 o 
  -1  -1   2      521.55      538.69     20.56 o 
   0  -1   2     3501.83     3439.47    152.51 o 
   1  -1   2     6528.08     6553.21    200.58 o 
   2  -1   2     1301.65     1317.66     32.39 o 
   3  -1   2      326.33      354.41     12.22 o 
   4  -1   2     1045.61     1001.59     30.51 o 
   5  -1   2     1168.28     1174.41     36.02 o 
   6  -1   2     1060.48     1006.07     38.05 o 
   7  -1   2      316.03      303.19     14.22 o 
   8  -1   2      146.38      136.05     13.19 o 
   9  -1   2        2.00       -2.75      7.43 o 
  -8   0   2      201.65      175.22     19.95 o 
  -7   0   2       46.21       33.75     11.66 o 
  -6   0   2      380.38      359.33     22.71 o 
  -5   0   2       11.51       16.88      7.67 o 
  -4   0   2       21.57       22.71      6.14 o 
  -3   0   2     1575.51     1288.40     55.85 o 
  -2   0   2     1418.53     1254.66     82.24 o 
  -1   0   2     1794.69     1681.79    122.90 o 
   0   0   2     5038.78     4218.84    306.86 o 
   1   0   2     3987.55     3329.10    303.02 o 
   2   0   2     3829.57     3859.64    108.61 o 
   3   0   2     9271.74     9016.40    252.31 o 
   4   0   2     1631.81     1719.63     50.29 o 
   5   0   2       90.55       87.00      8.29 o 
   6   0   2      170.37      165.41     17.34 o 
   7   0   2      455.14      451.26     18.04 o 
   8   0   2       40.30       35.10      7.14 o 
   9   0   2       61.55       54.96      9.21 o 
  -8   1   2       30.06       32.53     11.97 o 
  -7   1   2       19.02       32.22     11.66 o 
  -6   1   2      434.85      444.64     26.08 o 
  -5   1   2      501.71      507.85     27.92 o 
  -4   1   2     4334.08     4387.80    185.34 o 
  -3   1   2      695.76      643.68     56.16 o 
  -2   1   2       24.00       26.87      3.10 o 
  -1   1   2     9298.79     8943.83    273.37 o 
   0   1   2     5218.25     5092.83    155.86 o 
   1   1   2     3685.32     3646.49    111.51 o 
   2   1   2     4229.01     4204.74    146.37 o 
   3   1   2     1156.53     1171.64     34.62 o 
   4   1   2       11.16       12.75      3.14 o 
   5   1   2     4128.19     4119.95    117.63 o 
   6   1   2      371.41      356.21     14.52 o 
   7   1   2      943.54      986.44     32.50 o 
   8   1   2       44.25       46.29      7.72 o 
   9   1   2      127.80      101.53     10.53 o 
  -8   2   2        6.98        5.22     12.27 o 
  -7   2   2       89.75       89.60     14.73 o 
  -6   2   2       12.59       11.35      9.21 o 
  -5   2   2      182.42      177.06     15.34 o 
  -4   2   2       64.69       46.64      7.36 o 
  -3   2   2      309.64      337.96     12.90 o 
  -2   2   2     1485.13     1411.18     44.60 o 
  -1   2   2     3865.41     3913.40    120.09 o 
   0   2   2      384.41      405.95     13.50 o 
   1   2   2     4192.05     4356.97    133.06 o 
   2   2   2    13386.03    12208.86    831.13 o 
   3   2   2     2644.37     2513.86     61.28 o 
   4   2   2      399.25      380.44     11.18 o 
   5   2   2      481.46      456.04     16.64 o 
   6   2   2        3.89        4.17      4.60 o 
   7   2   2      401.34      420.91     30.69 o 
   8   2   2       37.56       40.61      7.85 o 
   9   2   2       94.29      112.11     10.73 o 
  -8   3   2       37.42       48.79     15.34 o 
  -7   3   2        3.78        8.29     10.13 o 
  -6   3   2       79.73       90.22     13.50 o 
  -5   3   2     1835.51     1799.74     80.09 o 
  -4   3   2       63.55       63.57      5.85 o 
  -3   3   2      976.53     1051.71     34.55 o 
  -2   3   2     2221.49     2350.24     73.27 o 
  -1   3   2       12.29       13.53      2.60 o 
   0   3   2     4614.37     4629.44    141.71 o 
   1   3   2     3416.18     3470.01    106.78 o 
   2   3   2       60.11       63.63      7.52 o 
   3   3   2      688.20      662.82     33.14 o 
   4   3   2     3638.35     3758.56    108.27 o 
   5   3   2      594.62      581.41     16.78 o 
   6   3   2     2343.29     2633.17    117.83 o 
   7   3   2      182.19      212.04     12.77 o 
   8   3   2      108.00      106.76     18.10 o 
   9   3   2      187.00      201.12     14.03 o 
  -7   4   2       54.51       34.06     12.89 o 
  -6   4   2      305.96      313.61     22.71 o 
  -5   4   2       21.48       32.83      9.51 o 
  -4   4   2      105.60      117.98     25.32 o 
  -3   4   2      421.01      398.24     15.50 o 
  -2   4   2        1.28       -5.21      3.47 o 
  -1   4   2      720.53      722.26     25.16 o 
   0   4   2        3.28        6.60      2.60 o 
   1   4   2      518.25      527.19     24.86 o 
   2   4   2     2308.05     2269.85     97.89 o 
   3   4   2     2037.25     1902.53     84.69 o 
   4   4   2      475.00      448.05     17.82 o 
   5   4   2      258.01      253.60     18.72 o 
   6   4   2      811.21      774.16     27.64 o 
   7   4   2      319.12      318.19     16.39 o 
   8   4   2      238.63      308.03     16.73 o 
   9   4   2        3.72       -2.76     18.41 o 
  -7   5   2       37.59       42.35     13.50 o 
  -6   5   2      214.34      167.85     17.80 o 
  -5   5   2       20.33       28.84     10.74 o 
  -4   5   2     1293.37     1419.68     47.35 o 
  -3   5   2      173.60      176.26     10.52 o 
  -2   5   2      107.84      128.74      8.25 o 
  -1   5   2     1963.24     2007.15     63.85 o 
   0   5   2       63.62       78.86      8.59 o 
   1   5   2      319.65      292.44     16.57 o 
   2   5   2        8.44        2.15      5.52 o 
   3   5   2      131.04      152.20     15.04 o 
   4   5   2      918.01      822.08     43.27 o 
   5   5   2     2256.69     2301.53    125.05 o 
   6   5   2      271.67      280.23     15.47 o 
   7   5   2       13.97       32.94     12.27 o 
   8   5   2      231.07      301.64     34.06 o 
   9   5   2       29.26       55.23     24.24 o 
  -6   6   2        1.61        7.98     12.27 o 
  -5   6   2       17.84       -1.23      9.51 o 
  -4   6   2        2.25        4.60      6.29 o 
  -3   6   2      591.42      649.44     24.57 o 
  -2   6   2     1250.16     1348.70     44.94 o 
  -1   6   2       34.77       29.07      5.72 o 
   0   6   2        8.49        8.29      6.44 o 
   1   6   2      725.07      726.34     35.60 o 
   2   6   2      290.49      289.06     19.03 o 
   3   6   2      283.34      273.72     19.95 o 
   4   6   2       60.06       60.14     13.81 o 
   5   6   2      385.19      348.64     17.11 o 
   6   6   2      433.93      441.80     38.51 o 
   7   6   2      318.00      330.80     33.75 o 
   8   6   2        3.04       -3.68     19.64 o 
  -5   7   2       68.74       44.19     14.12 o 
  -4   7   2       66.92       75.49     13.81 o 
  -3   7   2      109.74      119.84     10.51 o 
  -2   7   2      140.56      144.27     10.84 o 
  -1   7   2      109.87      121.78      9.42 o 
   0   7   2      946.90      986.56     46.95 o 
   1   7   2       13.19       18.72      8.29 o 
   2   7   2        0.84       10.13      8.29 o 
   3   7   2      427.73      404.44     24.86 o 
   4   7   2      581.41      516.45     31.61 o 
   5   7   2       77.89       65.97     15.96 o 
   6   7   2       69.19      108.63     21.17 o 
   7   7   2      141.40      100.34     22.71 o 
   8   7   2       17.03       22.09     21.17 o 
  -4   8   2      326.27      311.46     23.94 o 
  -3   8   2      114.70      105.05     11.26 o 
  -2   8   2        3.99        4.85      7.37 o 
  -1   8   2        8.52        3.20      6.78 o 
   0   8   2      129.61      104.33     13.81 o 
   1   8   2       23.09       37.13     10.74 o 
   2   8   2      386.90      382.96     24.86 o 
   3   8   2       59.66       70.88     13.19 o 
   4   8   2      118.94       95.13     15.34 o 
   5   8   2      162.30      169.39     20.87 o 
   6   8   2      166.29      176.75     25.47 o 
   7   8   2       44.29       74.87     23.94 o 
  -3   9   2        0.77       12.01      9.07 o 
  -2   9   2       38.10       58.29     10.73 o 
  -1   9   2       80.52       74.79     10.31 o 
   0   9   2        2.68        8.93      8.18 o 
   1   9   2        1.52        0.00     10.43 o 
   2   9   2      125.64      143.00     17.18 o 
   3   9   2       27.13       18.41     11.66 o 
   4   9   2       11.26       16.88     12.58 o 
   5   9   2       21.72       19.03     13.50 o 
   6   9   2       77.01       74.57     18.72 o 
  -1  10   2       12.32        5.20      8.96 o 
   0  10   2       13.98       17.81     10.19 o 
   1  10   2       43.07       42.90     10.51 o 
   2  10   2        3.47       22.40     12.89 o 
   3  10   2       16.48       15.96     12.89 o 
   4  10   2       50.65       38.97     14.73 o 
  -2  -9   3        1.14        7.98     12.89 o 
  -1  -9   3        8.72       14.12     13.81 o 
   0  -9   3       32.77       24.55     14.73 o 
   1  -9   3       10.68       21.79     14.73 o 
  -4  -8   3       36.02       27.92     15.04 o 
  -3  -8   3        3.51       12.27     12.58 o 
  -2  -8   3       11.42       25.47     12.58 o 
  -1  -8   3      104.96      100.34     16.57 o 
   0  -8   3       45.69       32.22     13.19 o 
   1  -8   3       10.17        6.44     12.58 o 
   2  -8   3       15.91        6.14      9.51 o 
   3  -8   3       51.55       57.69     16.26 o 
  -6  -7   3       41.81       28.84     20.25 o 
  -5  -7   3       84.51       77.02     19.95 o 
  -4  -7   3       39.19       69.66     15.65 o 
  -3  -7   3        0.68       -7.67     12.27 o 
  -2  -7   3        0.96        1.23     10.13 o 
  -1  -7   3        3.10       -2.76      9.21 o 
   0  -7   3        7.95       19.03     10.74 o 
   1  -7   3      271.21      269.42     22.71 o 
   2  -7   3       98.14       93.29     15.04 o 
   3  -7   3        3.26       11.97     11.66 o 
   4  -7   3      103.22       92.36     16.88 o 
   5  -7   3       62.31       79.78     16.26 o 
  -6  -6   3      132.02      111.08     21.48 o 
  -5  -6   3      264.87      225.24     26.08 o 
  -4  -6   3       46.83       46.64     15.96 o 
  -3  -6   3       80.81       88.99     15.04 o 
  -2  -6   3      488.45      471.34     30.69 o 
  -1  -6   3      133.60      116.30     14.73 o 
   0  -6   3        7.62        4.60      8.59 o 
   1  -6   3        2.31        5.22      8.59 o 
   2  -6   3       33.52       40.20     11.35 o 
   3  -6   3      223.34      253.16     21.79 o 
   4  -6   3      156.21      156.50     18.41 o 
   5  -6   3        1.18        0.31     11.97 o 
   6  -6   3        4.09        3.07     12.58 o 
  -7  -5   3       68.01       69.66     21.17 o 
  -6  -5   3      154.26      215.72     25.16 o 
  -5  -5   3       92.72      133.48     19.33 o 
  -4  -5   3      334.45      327.42     27.62 o 
  -3  -5   3      268.12      274.95     25.16 o 
  -2  -5   3       56.41       44.49     10.74 o 
  -1  -5   3       46.68       46.34     10.74 o 
   0  -5   3      935.33      877.01     43.57 o 
   1  -5   3      420.01      436.05     26.39 o 
   2  -5   3       66.20       76.10     11.97 o 
   3  -5   3        5.67       13.19      9.51 o 
   4  -5   3       68.88       67.20     12.27 o 
   5  -5   3      299.72      254.08     20.87 o 
   6  -5   3      105.67      111.39     17.49 o 
   7  -5   3        0.58       -4.91     13.50 o 
  -8  -4   3       17.99        3.99     17.18 o 
  -7  -4   3      293.80      291.82     30.07 o 
  -6  -4   3      195.33      179.21     23.94 o 
  -5  -4   3      132.90      125.20     19.64 o 
  -4  -4   3       83.92       99.73     15.65 o 
  -3  -4   3      896.65      896.75     32.98 o 
  -2  -4   3      453.15      448.55     19.25 o 
  -1  -4   3     1154.32     1090.58     52.17 o 
   0  -4   3        8.33       20.25      7.06 o 
   1  -4   3       22.14       12.27      7.06 o 
   2  -4   3     1555.93     1571.74     70.88 o 
   3  -4   3      565.62      604.21     32.22 o 
   4  -4   3       40.74       37.74      9.82 o 
   5  -4   3        2.31       -8.90      8.90 o 
   6  -4   3       44.74       32.22     12.27 o 
   7  -4   3       40.02       34.68     13.81 o 
   8  -4   3       21.27       26.70     15.65 o 
  -8  -3   3       29.15       20.25     18.41 o 
  -7  -3   3      162.95      241.50     26.70 o 
  -6  -3   3        0.39       -4.30     11.35 o 
  -5  -3   3     1021.12     1057.80     38.51 o 
  -4  -3   3      577.97      607.09     34.68 o 
  -3  -3   3      638.59      623.74     24.30 o 
  -2  -3   3       15.17       26.88      5.45 o 
  -1  -3   3     1666.74     1660.78     44.12 o 
   0  -3   3     1010.94      992.13     35.44 o 
   1  -3   3     2356.85     2316.82     73.30 o 
   2  -3   3      164.43      163.56     12.58 o 
   3  -3   3        2.38       -2.13      3.67 o 
   4  -3   3     1575.57     1600.37     48.68 o 
   5  -3   3      440.67      457.12     18.26 o 
   6  -3   3       14.24        7.36      5.96 o 
   7  -3   3        2.02        9.51     10.74 o 
   8  -3   3       22.28       22.09     14.42 o 
  -8  -2   3      143.91      133.79     20.56 o 
  -7  -2   3        6.24       11.05     12.58 o 
  -6  -2   3      197.59      178.29     19.64 o 
  -5  -2   3       63.88       81.80     12.43 o 
  -4  -2   3       37.16       46.02      7.21 o 
  -3  -2   3     3095.80     3263.91    103.86 o 
  -2  -2   3     3132.80     2974.11     94.44 o 
  -1  -2   3      361.97      393.36     15.95 o 
   0  -2   3       37.51       54.80      4.77 o 
   1  -2   3     2591.80     2496.33     60.67 o 
   2  -2   3      380.95      397.39     11.62 o 
   3  -2   3     2354.02     2373.44     68.99 o 
   4  -2   3       77.18       68.60      5.94 o 
   5  -2   3      181.09      198.86     10.61 o 
   6  -2   3      307.43      333.58     15.11 o 
   7  -2   3      149.13      141.66     10.70 o 
   8  -2   3       38.57       28.49     12.73 o 
   9  -2   3       27.59       36.21     14.73 o 
  -8  -1   3       76.19       80.70     16.88 o 
  -7  -1   3        0.62      -16.57     11.05 o 
  -6  -1   3      430.23      444.95     27.92 o 
  -5  -1   3       39.81       46.40      7.03 o 
  -4  -1   3     1171.11     1113.57     38.46 o 
  -3  -1   3      158.35      149.15     18.72 o 
  -2  -1   3      234.25      246.82     11.84 o 
  -1  -1   3     8131.32     8135.27    250.97 o 
   0  -1   3     8124.18     7589.76    486.83 o 
   1  -1   3       41.46       47.84      2.92 o 
   2  -1   3       59.41       63.92      4.46 o 
   3  -1   3     1989.24     2023.54     49.54 o 
   4  -1   3      298.36      308.01     12.13 o 
   5  -1   3      745.51      745.22     24.45 o 
   6  -1   3        7.47       12.35      5.50 o 
   7  -1   3       59.47       56.99      7.59 o 
   8  -1   3       32.63       52.77      8.33 o 
   9  -1   3      102.86       93.49     11.06 o 
  -8   0   3       32.42       23.94     14.42 o 
  -7   0   3      248.07      229.84     20.25 o 
  -6   0   3       54.52       48.18     11.66 o 
  -5   0   3       68.31       79.17     11.66 o 
  -4   0   3     2284.16     2086.33     67.28 o 
  -3   0   3      501.35      505.69     19.35 o 
  -2   0   3     2550.89     2261.56    107.71 o 
  -1   0   3     1004.39     1073.12     35.78 o 
   0   0   3      199.11      177.86      8.29 o 
   1   0   3     5289.57     4671.56    136.09 o 
   2   0   3     6011.56     5602.86    246.18 o 
   3   0   3       24.57       24.70      3.94 o 
   4   0   3     2606.94     2740.28     70.23 o 
   5   0   3      121.41      108.39      7.05 o 
   6   0   3        9.22       13.52      4.86 o 
   7   0   3      651.49      639.71     23.78 o 
   8   0   3       86.45       93.37     14.88 o 
   9   0   3       39.10       30.52      8.80 o 
  -8   1   3        0.79        1.53     12.27 o 
  -7   1   3       55.54       64.44     13.50 o 
  -6   1   3      158.43      132.56     14.42 o 
  -5   1   3      858.83      800.60     39.89 o 
  -4   1   3       29.82       23.31      5.37 o 
  -3   1   3      372.42      425.51     16.77 o 
  -2   1   3     3608.13     3527.94    109.64 o 
  -1   1   3     2063.40     1957.27     61.37 o 
   0   1   3     2509.56     2392.50     74.03 o 
   1   1   3     2810.59     2791.82    128.27 o 
   2   1   3      230.96      219.85      6.81 o 
   3   1   3     3031.38     3025.43     73.36 o 
   4   1   3     2170.54     1998.30    136.33 o 
   5   1   3       72.86       80.96      6.47 o 
   6   1   3      381.80      411.56     16.51 o 
   7   1   3       72.50       72.48      7.74 o 
   8   1   3       25.09       23.24      7.20 o 
   9   1   3       50.92       68.14      9.73 o 
  -8   2   3       53.05       30.07     13.50 o 
  -7   2   3      150.48      158.95     17.80 o 
  -6   2   3       48.69       49.10     11.05 o 
  -5   2   3      421.92      423.16     25.16 o 
  -4   2   3       62.50       60.91      6.75 o 
  -3   2   3     3721.91     3791.36    117.82 o 
  -2   2   3      283.21      299.46     11.66 o 
  -1   2   3     1261.96     1324.75     41.83 o 
   0   2   3     3940.19     4137.28    126.84 o 
   1   2   3      333.17      357.56     11.71 o 
   2   2   3      655.81      619.34     20.37 o 
   3   2   3     9940.67     9191.90    593.40 o 
   4   2   3      931.04     1040.15     26.80 o 
   5   2   3       15.88       13.40      4.54 o 
   6   2   3     1870.14     1869.81     56.20 o 
   7   2   3      201.71      195.99     12.01 o 
   8   2   3      193.93      204.63     13.05 o 
   9   2   3        4.26       -4.51      7.53 o 
  -8   3   3        8.32        5.83     13.81 o 
  -7   3   3      245.74      244.87     22.71 o 
  -6   3   3       35.46       51.86     11.35 o 
  -5   3   3      443.85      455.07     25.78 o 
  -4   3   3      119.89      141.43      8.99 o 
  -3   3   3       91.44       96.55      6.73 o 
  -2   3   3      303.36      302.56     13.19 o 
  -1   3   3     4317.60     4521.19    139.09 o 
   0   3   3     1681.41     1776.34     55.24 o 
   1   3   3     2190.29     2263.01     70.05 o 
   2   3   3     1433.35     1546.58     72.11 o 
   3   3   3      607.94      602.09     20.94 o 
   4   3   3      836.88      879.80     23.74 o 
   5   3   3     2190.53     2204.96     56.45 o 
   6   3   3       61.73       62.06      8.75 o 
   7   3   3       51.27       42.70      7.66 o 
   8   3   3      268.92      272.75     15.04 o 
   9   3   3       22.50       11.92      7.16 o 
  -7   4   3        0.18       -9.51     11.66 o 
  -6   4   3       86.09       77.64     12.89 o 
  -5   4   3      160.35      159.26     15.65 o 
  -4   4   3      340.54      359.46     15.84 o 
  -3   4   3      148.92      168.53      9.42 o 
  -2   4   3     1222.94     1312.68     42.74 o 
  -1   4   3      199.10      210.81      9.36 o 
   0   4   3      533.19      568.68     19.44 o 
   1   4   3     5278.12     5299.36    162.89 o 
   2   4   3     3367.15     3536.66    109.29 o 
   3   4   3       67.95       82.13      6.44 o 
   4   4   3        3.77        4.45      3.20 o 
   5   4   3      755.90      775.52     22.23 o 
   6   4   3      275.93      263.11     20.25 o 
   7   4   3      737.88      822.61     30.08 o 
   8   4   3        1.31        5.68      7.77 o 
   9   4   3      112.85      114.87     12.44 o 
  -7   5   3        5.06       14.12     12.58 o 
  -6   5   3      329.70      330.18     24.86 o 
  -5   5   3        2.53        3.07      9.21 o 
  -4   5   3        9.80        9.51      5.96 o 
  -3   5   3     1000.38      998.00     34.33 o 
  -2   5   3      334.91      363.10     25.47 o 
  -1   5   3       11.05       40.85     25.01 o 
   0   5   3     2004.38     2142.40     67.49 o 
   1   5   3        0.00        1.21      3.23 o 
   2   5   3        5.26        6.29      3.69 o 
   3   5   3     3280.99     3410.19    106.76 o 
   4   5   3     1033.68     1049.79     36.24 o 
   5   5   3     1007.26     1004.71     32.41 o 
   6   5   3      235.49      262.95     15.66 o 
   7   5   3      398.02      395.04     19.58 o 
   8   5   3        1.98        3.98      8.45 o 
   9   5   3      198.28      225.54     32.83 o 
  -6   6   3        5.61       23.94     13.19 o 
  -5   6   3        1.09        2.45      9.82 o 
  -4   6   3      100.47      142.94     10.84 o 
  -3   6   3       94.89      105.82      8.77 o 
  -2   6   3        0.97       -0.15      5.52 o 
  -1   6   3      312.54      342.92     14.83 o 
   0   6   3     1024.97      913.23    146.53 o 
   1   6   3       80.08       97.87      7.34 o 
   2   6   3      613.36      605.29     22.42 o 
   3   6   3       11.37       16.80      5.19 o 
   4   6   3       27.69       21.88      5.79 o 
   5   6   3       51.98       59.17      6.51 o 
   6   6   3      158.85      174.71     13.20 o 
   7   6   3       72.31       82.93     23.32 o 
   8   6   3      184.51      237.20     32.22 o 
  -5   7   3       60.27       84.08     15.65 o 
  -4   7   3       98.44       72.73     13.81 o 
  -3   7   3       17.35       22.43      7.29 o 
  -2   7   3      186.55      200.91     12.84 o 
  -1   7   3      236.63      255.24     13.53 o 
   0   7   3       28.25       19.26      7.98 o 
   1   7   3        9.72       17.03      5.64 o 
   2   7   3      728.71      752.43     27.40 o 
   3   7   3       47.40       46.26      6.90 o 
   4   7   3     1898.38     1928.15     73.03 o 
   5   7   3      139.47      169.94     23.94 o 
   6   7   3      164.64      195.08     14.51 o 
   7   7   3       97.75      105.25     21.79 o 
  -4   8   3        1.03        5.22     12.27 o 
  -3   8   3       56.41       72.26     19.03 o 
  -2   8   3        0.61        2.83      7.25 o 
  -1   8   3       36.85       31.90      8.59 o 
   0   8   3       16.86       22.76      7.15 o 
   1   8   3      208.62      205.90     16.26 o 
   2   8   3        5.92        6.91      6.40 o 
   3   8   3        4.64        0.42      6.50 o 
   4   8   3       81.26       76.35      9.44 o 
   5   8   3       22.87       29.40      8.74 o 
   6   8   3      195.50      226.69     21.50 o 
  -3   9   3       21.45       30.65     10.26 o 
  -2   9   3       23.73       12.42      9.17 o 
  -1   9   3       42.03       48.58      9.36 o 
   0   9   3        7.52       17.47      8.47 o 
   1   9   3       41.79       33.27      8.43 o 
   2   9   3        3.74        9.17      7.86 o 
   3   9   3      635.93      683.00     27.71 o 
   4   9   3       81.25       66.89      9.87 o 
   5   9   3       55.91       62.06     11.35 o 
   6   9   3       91.34       94.82     16.57 o 
  -1  10   3        8.64        6.29     17.03 o 
   0  10   3       24.25       18.41     13.81 o 
   1  10   3       55.29       60.74     10.41 o 
   2  10   3       22.63       17.18      9.33 o 
   3  10   3       11.50        1.38      8.67 o 
   4  10   3       31.88       22.71     14.12 o 
  -3  -8   4        2.27       -7.98     12.27 o 
  -2  -8   4      124.74      136.86     19.95 o 
  -1  -8   4        0.79       -3.99     12.89 o 
   0  -8   4        1.41       -0.61     11.35 o 
   1  -8   4      140.31      115.07     19.03 o 
   2  -8   4       62.42       81.01     18.10 o 
   3  -8   4       57.09       33.45     15.04 o 
  -5  -7   4       34.29       59.20     18.41 o 
  -4  -7   4       33.15       34.06     15.04 o 
  -3  -7   4       41.91       42.04     14.42 o 
  -2  -7   4      253.55      218.48     22.71 o 
  -1  -7   4       26.70       26.70     13.19 o 
   0  -7   4      274.97      242.73     22.40 o 
   1  -7   4       20.40       11.66     12.27 o 
   2  -7   4        3.39        2.76     11.66 o 
   3  -7   4        0.42       -8.59     12.27 o 
   4  -7   4        0.53       -3.38     12.27 o 
   5  -7   4       41.89       39.58     16.57 o 
  -6  -6   4        6.81      -10.74     17.49 o 
  -5  -6   4      101.06      111.70     21.48 o 
  -4  -6   4       84.44       91.75     19.64 o 
  -3  -6   4      103.38      150.36     19.03 o 
  -2  -6   4      124.83      129.19     17.18 o 
  -1  -6   4      220.89      190.87     19.03 o 
   0  -6   4      402.26      370.38     25.47 o 
   1  -6   4        9.15       -0.61     10.13 o 
   2  -6   4      753.98      689.52     38.66 o 
   3  -6   4      153.17      156.81     18.10 o 
   4  -6   4       17.18       10.74     12.89 o 
   5  -6   4        1.89        3.99     13.19 o 
   6  -6   4       58.48       44.80     16.57 o 
  -6  -5   4        1.67        3.68     15.96 o 
  -5  -5   4       93.82       98.20     18.41 o 
  -4  -5   4       79.44       83.77     16.88 o 
  -3  -5   4       95.32      119.06     17.80 o 
  -2  -5   4      233.24      235.98     21.48 o 
  -1  -5   4      648.18      582.73     33.75 o 
   0  -5   4      267.70      267.58     21.17 o 
   1  -5   4      325.93      328.65     23.01 o 
   2  -5   4       42.22       42.96     10.74 o 
   3  -5   4      295.20      330.18     24.24 o 
   4  -5   4      547.76      552.35     33.45 o 
   5  -5   4      208.82      213.57     21.48 o 
   6  -5   4        0.31       22.40     12.89 o 
   7  -5   4        0.00       14.12     15.34 o 
  -7  -4   4       14.31       11.35     16.57 o 
  -6  -4   4      277.52      247.94     27.31 o 
  -5  -4   4      118.53      140.09     13.04 o 
  -4  -4   4       12.29        7.41      7.14 o 
  -3  -4   4      722.67      725.78     29.29 o 
  -2  -4   4      824.46      836.80     31.89 o 
  -1  -4   4        1.63        3.68      5.31 o 
   0  -4   4      277.48      265.43     13.66 o 
   1  -4   4     1630.25     1487.97     67.82 o 
   2  -4   4       17.66       25.47      8.59 o 
   3  -4   4      676.42      704.86     37.44 o 
   4  -4   4        0.46        7.36      9.82 o 
   5  -4   4       13.03       28.54     11.35 o 
   6  -4   4      135.95      134.71     17.80 o 
   7  -4   4      154.56      138.09     19.03 o 
  -7  -3   4        0.30       -1.53     15.96 o 
  -6  -3   4      143.27      170.31     22.09 o 
  -5  -3   4       16.95       23.15      8.30 o 
  -4  -3   4      231.94      232.79     15.36 o 
  -3  -3   4      140.84      155.81     11.91 o 
  -2  -3   4        2.61        5.53      5.53 o 
  -1  -3   4     1289.53     1329.18     44.96 o 
   0  -3   4     3002.66     2715.39     86.56 o 
   1  -3   4       91.77       92.83      7.27 o 
   2  -3   4      915.10      962.43     25.51 o 
   3  -3   4     1751.69     1830.95     54.93 o 
   4  -3   4        8.13        4.78      5.16 o 
   5  -3   4      288.11      283.18     14.64 o 
   6  -3   4       16.11       13.96     11.20 o 
   7  -3   4       35.60       30.94      8.41 o 
   8  -3   4       54.75       56.46     15.65 o 
  -8  -2   4      107.52      119.68     22.40 o 
  -7  -2   4      431.04      443.72     33.75 o 
  -6  -2   4       46.36       44.80     14.42 o 
  -5  -2   4       25.33       30.38      8.43 o 
  -4  -2   4     1401.89     1471.23     50.82 o 
  -3  -2   4      529.03      539.22     22.13 o 
  -2  -2   4      108.92       89.21      8.12 o 
  -1  -2   4       72.84       67.90      7.15 o 
   0  -2   4       18.60       10.98      3.53 o 
   1  -2   4     1102.54     1034.84     26.74 o 
   2  -2   4     4686.00     4807.21    115.77 o 
   3  -2   4      327.30      335.07     10.86 o 
   4  -2   4        1.10        0.05      4.11 o 
   5  -2   4      495.18      509.08     19.08 o 
   6  -2   4       37.59       48.56      7.29 o 
   7  -2   4      146.71      158.82     23.63 o 
   8  -2   4       29.34       25.13      8.41 o 
  -8  -1   4       21.36        1.53     14.12 o 
  -7  -1   4       45.10       73.03     16.26 o 
  -6  -1   4      166.19      142.38     17.49 o 
  -5  -1   4      789.63      793.45     30.57 o 
  -4  -1   4       37.63       41.91      7.29 o 
  -3  -1   4       75.08       82.36     11.35 o 
  -2  -1   4     2269.63     2245.41     76.41 o 
  -1  -1   4     2037.84     1860.92     62.14 o 
   0  -1   4        6.66       11.13      2.84 o 
   1  -1   4       34.16       38.31      3.28 o 
   2  -1   4      240.90      241.00      8.41 o 
   3  -1   4     1080.75     1125.20     28.95 o 
   4  -1   4     3546.71     3612.68     87.67 o 
   5  -1   4      383.84      394.01     15.94 o 
   6  -1   4       58.26       57.21      6.99 o 
   7  -1   4      212.86      229.21     13.75 o 
   8  -1   4       95.46       98.35     10.31 o 
   9  -1   4       48.49       56.87      9.66 o 
  -8   0   4      117.02      117.53     19.95 o 
  -7   0   4       34.76       13.81      9.51 o 
  -6   0   4       73.90       58.30     13.50 o 
  -5   0   4      365.24      390.94     24.24 o 
  -4   0   4      105.53       70.41     18.87 o 
  -3   0   4     1952.65     1955.13     64.04 o 
  -2   0   4       39.91       42.29      5.67 o 
  -1   0   4       90.24       83.56      6.87 o 
   0   0   4     3414.57     3303.28    104.18 o 
   1   0   4     3838.58     3517.20    220.02 o 
   2   0   4       21.96       18.13      3.99 o 
   3   0   4      735.93      733.89     19.53 o 
   4   0   4      247.79      261.56      8.91 o 
   5   0   4      205.39      195.25     10.41 o 
   6   0   4     1407.62     1426.63     52.01 o 
   7   0   4      211.43      202.18     12.01 o 
   8   0   4      109.44      106.00     10.17 o 
   9   0   4       17.24       21.45      8.41 o 
  -8   1   4        2.37      -17.49     11.97 o 
  -7   1   4      208.81      187.18     19.33 o 
  -6   1   4      318.32      308.70     22.71 o 
  -5   1   4       90.55       79.78     11.35 o 
  -4   1   4       34.11       31.80      6.53 o 
  -3   1   4      379.40      359.19     15.56 o 
  -2   1   4      276.56      251.13     11.28 o 
  -1   1   4     3365.09     3230.80    101.02 o 
   0   1   4     1344.68     1378.62     44.12 o 
   1   1   4      173.61      166.30      6.83 o 
   2   1   4     2313.61     2133.50     83.49 o 
   3   1   4     3533.41     3443.66    102.36 o 
   4   1   4       88.21      100.78      5.42 o 
   5   1   4      696.29      694.25     23.41 o 
   6   1   4      268.92      275.03     13.06 o 
   7   1   4       22.58       21.26      6.81 o 
   8   1   4      474.29      498.74     29.61 o 
   9   1   4       56.96       60.05      9.95 o 
  -8   2   4       21.54       33.75     14.73 o 
  -7   2   4       23.50        0.00     11.66 o 
  -6   2   4       30.20       23.32     11.35 o 
  -5   2   4      437.59      447.10     26.39 o 
  -4   2   4      977.17      996.86     34.81 o 
  -3   2   4        7.29        6.92      4.49 o 
  -2   2   4        2.42        6.12      3.46 o 
  -1   2   4      274.97      246.79     10.10 o 
   0   2   4       10.42        7.67      1.92 o 
   1   2   4     5384.31     5371.59    244.57 o 
   2   2   4     2181.64     2372.40    154.96 o 
   3   2   4     1003.59     1049.20     55.03 o 
   4   2   4     1454.66     1403.19     35.71 o 
   5   2   4     1424.90     1448.28     44.40 o 
   6   2   4       13.65       20.29      6.03 o 
   7   2   4      402.45      431.19     18.22 o 
   8   2   4       57.68       42.49      8.63 o 
   9   2   4       49.37       58.05      9.93 o 
  -7   3   4       25.72       36.21     13.81 o 
  -6   3   4       72.51       76.10     14.12 o 
  -5   3   4       68.21       70.58     11.35 o 
  -4   3   4       23.73       12.95      5.53 o 
  -3   3   4      725.55      732.55     28.23 o 
  -2   3   4     2750.18     2684.83     84.04 o 
  -1   3   4      208.43      230.41      9.73 o 
   0   3   4       19.84       30.34      3.06 o 
   1   3   4      158.81      161.03      6.47 o 
   2   3   4       14.15       11.35      2.32 o 
   3   3   4      802.88      788.33     39.89 o 
   4   3   4      878.21      829.99     22.70 o 
   5   3   4      436.55      454.95     14.30 o 
   6   3   4       87.03       49.29     23.01 o 
   7   3   4      512.18      523.68     21.23 o 
   8   3   4        1.55       16.02      7.14 o 
   9   3   4      245.54      271.82     17.25 o 
  -7   4   4       23.60       22.40     13.19 o 
  -6   4   4       72.61       67.82     13.81 o 
  -5   4   4      178.42      166.01     16.26 o 
  -4   4   4      258.11      271.88     13.96 o 
  -3   4   4      352.27      393.04     16.11 o 
  -2   4   4        8.39        4.89      4.05 o 
  -1   4   4      548.39      558.51     19.75 o 
   0   4   4     3195.27     3374.66    104.54 o 
   1   4   4      751.33      591.93     26.39 o 
   2   4   4     2624.80     2750.74     85.41 o 
   3   4   4       47.82       47.56      6.44 o 
   4   4   4      165.29      171.49      9.51 o 
   5   4   4     1598.38     1665.52     43.38 o 
   6   4   4      473.71      535.85     21.98 o 
   7   4   4      223.40      239.88     15.19 o 
   8   4   4        3.67        7.60      8.55 o 
   9   4   4      101.88       78.56     13.81 o 
  -6   5   4        9.27       26.70     12.89 o 
  -5   5   4       32.56       28.23     11.66 o 
  -4   5   4        3.02        0.46      6.08 o 
  -3   5   4      650.04      648.49     24.13 o 
  -2   5   4      204.36      231.51     12.58 o 
  -1   5   4      748.72      789.87     27.03 o 
   0   5   4      105.73      107.53      6.93 o 
   1   5   4      513.57      552.38     19.62 o 
   2   5   4      555.46      539.85     19.22 o 
   3   5   4      102.76      113.39      7.38 o 
   4   5   4      537.82      556.36     21.04 o 
   5   5   4       10.37        7.45      4.46 o 
   6   5   4       47.03       49.71      9.51 o 
   7   5   4      153.53      186.47     14.18 o 
   8   5   4      172.81      219.10     19.03 o 
   9   5   4       23.26       15.65     11.97 o 
  -6   6   4        3.21       11.66     13.50 o 
  -5   6   4      176.87      188.11     19.33 o 
  -4   6   4      106.14      114.07     10.30 o 
  -3   6   4      179.65      197.04     12.66 o 
  -2   6   4        5.14        0.86      5.19 o 
  -1   6   4      672.71      707.69     25.69 o 
   0   6   4      163.47      164.80      9.74 o 
   1   6   4     2467.54     2601.10     82.18 o 
   2   6   4       57.33       63.93      6.25 o 
   3   6   4       11.52       13.04      4.99 o 
   4   6   4      875.42      899.30     31.66 o 
   5   6   4      684.09      714.36     27.77 o 
   6   6   4      384.66      403.43     21.17 o 
   7   6   4        2.60       15.65     10.74 o 
   8   6   4       29.54       39.28     12.27 o 
  -5   7   4        0.13        4.60     12.58 o 
  -4   7   4        0.03       -8.39      7.90 o 
  -3   7   4      159.17      176.74     12.15 o 
  -2   7   4      294.84      285.52     15.20 o 
  -1   7   4      418.13      436.83     18.74 o 
   0   7   4        0.16       -3.15      5.23 o 
   1   7   4      209.25      222.19     12.41 o 
   2   7   4      351.79      345.38     15.49 o 
   3   7   4      507.06      514.91     20.68 o 
   4   7   4       18.03        8.29      9.05 o 
   5   7   4        6.60       -0.55      6.71 o 
   6   7   4       81.74       85.00     14.73 o 
   7   7   4      162.67      154.66     17.80 o 
  -4   8   4       48.07       64.13     14.73 o 
  -3   8   4        0.02       -4.37      8.03 o 
  -2   8   4       12.37       16.28      8.29 o 
  -1   8   4      257.43      271.81     15.38 o 
   0   8   4      620.73      614.14     24.38 o 
   1   8   4       48.86       54.06      9.36 o 
   2   8   4       32.74       40.86      7.48 o 
   3   8   4      175.38      179.29     12.01 o 
   4   8   4      161.77      152.51     16.88 o 
   5   8   4      208.38      225.54     21.17 o 
   6   8   4        5.15       -0.74      7.80 o 
  -3   9   4        0.76        7.01      9.61 o 
  -2   9   4       75.44       88.18     11.01 o 
  -1   9   4       11.64       11.49      8.63 o 
   0   9   4        2.96       -2.02      7.36 o 
   1   9   4      314.55      334.57     36.21 o 
   2   9   4      147.88      137.47     17.18 o 
   3   9   4      279.43      291.52     23.94 o 
   4   9   4       17.24       20.87     12.27 o 
   5   9   4       35.21       26.39     11.97 o 
   6   9   4       25.89       13.19     12.89 o 
  -1  10   4       16.03      -10.43     13.81 o 
   0  10   4       11.64        7.98     15.04 o 
   1  10   4       11.01        5.52     13.19 o 
   2  10   4        7.73       10.74     12.89 o 
   3  10   4        8.01        1.84     12.27 o 
   4  10   4       19.61       13.81     13.81 o 
  -1  -8   5        7.91       -0.31     12.58 o 
   0  -8   5        2.82        0.31     12.27 o 
   1  -8   5       90.05       79.48     17.80 o 
  -4  -7   5        5.41       11.66     16.26 o 
  -3  -7   5        1.64       21.79     13.81 o 
  -2  -7   5       25.04       26.70     14.12 o 
  -1  -7   5      117.84      133.18     18.10 o 
   0  -7   5        9.95       -1.84     11.97 o 
   1  -7   5      150.79      138.70     19.03 o 
   2  -7   5        2.85        6.14     11.97 o 
   3  -7   5        8.59       -2.76     13.50 o 
   4  -7   5       14.53        3.07     14.73 o 
  -5  -6   5       57.14       85.00     20.56 o 
  -4  -6   5       47.29       81.13     24.09 o 
  -3  -6   5      138.36      173.99     21.17 o 
  -2  -6   5      122.55      114.46     16.88 o 
  -1  -6   5       75.47       91.75     15.34 o 
   0  -6   5      344.28      280.16     24.24 o 
   1  -6   5      286.61      279.86     23.32 o 
   2  -6   5       29.37       19.64     12.27 o 
   3  -6   5       22.17       50.33     14.73 o 
   4  -6   5       23.28       25.47     14.12 o 
   5  -6   5        1.84       -7.36     13.81 o 
  -6  -5   5      168.89      121.52     22.40 o 
  -5  -5   5        0.62       -4.60     15.34 o 
  -4  -5   5       30.12       14.73     15.65 o 
  -3  -5   5      184.86      245.54     29.77 o 
  -2  -5   5      132.62      162.64     18.10 o 
  -1  -5   5       40.22       54.93     12.58 o 
   0  -5   5      874.70      838.34     43.88 o 
   1  -5   5      223.52      192.40     18.10 o 
   2  -5   5       42.47       50.63     12.58 o 
   3  -5   5      145.30      180.74     19.03 o 
   4  -5   5       39.77       47.26     13.50 o 
   5  -5   5       91.36       74.87     15.65 o 
   6  -5   5        1.17       -2.76     13.50 o 
  -6  -4   5       63.25       71.19     18.41 o 
  -5  -4   5        0.72        2.15     13.04 o 
  -4  -4   5      468.52      493.64     42.35 o 
  -3  -4   5      225.72      246.22     16.16 o 
  -2  -4   5       41.94       39.37      7.10 o 
  -1  -4   5      818.68      843.07     32.13 o 
   0  -4   5      490.53      481.87     21.09 o 
   1  -4   5      149.69      147.16     10.63 o 
   2  -4   5      949.46      934.70     46.64 o 
   3  -4   5       72.46       76.41     13.19 o 
   4  -4   5        0.70       -4.91      9.51 o 
   5  -4   5      293.03      348.59     26.39 o 
   6  -4   5       76.06      104.95     17.18 o 
   7  -4   5       23.43       14.42     14.73 o 
  -7  -3   5       97.52      115.69     23.01 o 
  -6  -3   5       47.71       33.75     17.18 o 
  -5  -3   5       68.53       52.47     11.66 o 
  -4  -3   5      144.73      173.17     22.40 o 
  -3  -3   5        7.10        9.06      6.93 o 
  -2  -3   5     1232.94     1315.22     46.62 o 
  -1  -3   5     1075.80     1154.76     40.62 o 
   0  -3   5        3.43        5.71      5.01 o 
   1  -3   5        4.33       11.58      7.06 o 
   2  -3   5        9.43       11.35      3.88 o 
   3  -3   5       27.69       32.77      4.99 o 
   4  -3   5     1792.95     1994.13     60.59 o 
   5  -3   5      227.13      232.44     14.43 o 
   6  -3   5        0.15        2.99      7.15 o 
   7  -3   5      127.88      147.20     13.09 o 
   8  -3   5       18.54       28.85     10.48 o 
  -7  -2   5       41.94       55.54     18.72 o 
  -6  -2   5      103.33      123.05     19.64 o 
  -5  -2   5      172.28      178.62     25.01 o 
  -4  -2   5       11.40       14.37      9.67 o 
  -3  -2   5      657.14      641.23     26.65 o 
  -2  -2   5      108.68      135.98     11.23 o 
  -1  -2   5       36.25       34.28      6.90 o 
   0  -2   5     3862.10     3913.30     95.10 o 
   1  -2   5     2492.22     2365.52     80.70 o 
   2  -2   5      254.64      298.71     10.58 o 
   3  -2   5       17.67       16.61      3.82 o 
   4  -2   5      470.84      511.09     15.80 o 
   5  -2   5        4.44        8.95      6.90 o 
   6  -2   5      742.77      770.42     33.91 o 
   7  -2   5       73.51       64.13     11.51 o 
   8  -2   5        7.10        0.23      8.74 o 
  -7  -1   5       35.63       27.62     16.26 o 
  -6  -1   5       68.80       75.49     15.34 o 
  -5  -1   5       41.21       34.08      9.20 o 
  -4  -1   5      199.82      198.79     13.81 o 
  -3  -1   5      796.85      758.09     74.72 o 
  -2  -1   5        1.61       12.64      6.05 o 
  -1  -1   5     2603.42     2508.78    197.16 o 
   0  -1   5      264.94      284.89     11.82 o 
   1  -1   5     1014.34      944.43     39.08 o 
   2  -1   5     4039.03     4289.59    103.74 o 
   3  -1   5     3359.32     3505.72     85.45 o 
   4  -1   5       83.32       93.88      5.85 o 
   5  -1   5        0.28        1.69      4.13 o 
   6  -1   5      332.17      351.42     16.04 o 
   7  -1   5        5.50        9.17     12.12 o 
   8  -1   5      219.62      215.84     14.33 o 
   9  -1   5       25.17       14.39     15.65 o 
  -7   0   5        5.70       14.12     13.19 o 
  -6   0   5       34.61       28.23     12.89 o 
  -5   0   5      271.04      265.45     15.98 o 
  -4   0   5     1025.10     1011.64     37.09 o 
  -3   0   5       22.36       22.42      6.69 o 
  -2   0   5      230.93      239.11     13.12 o 
  -1   0   5     2175.80     2368.02     86.53 o 
   0   0   5      455.25      456.33     18.43 o 
   1   0   5     6642.48     6762.69    198.66 o 
   2   0   5      281.54      274.88     12.42 o 
   3   0   5       29.01       32.19      3.69 o 
   4   0   5     1284.63     1271.43     32.96 o 
   5   0   5     1641.60     1693.03     51.02 o 
   6   0   5        5.88       16.39      5.96 o 
   7   0   5       32.99       39.06      7.48 o 
   8   0   5      121.39      122.88     11.10 o 
   9   0   5       22.29       13.97      8.77 o 
  -7   1   5       10.82       20.25     14.12 o 
  -6   1   5      140.60      130.42     16.57 o 
  -5   1   5        0.05       -4.91      9.51 o 
  -4   1   5      133.15      136.97     27.16 o 
  -3   1   5      584.20      575.57     22.85 o 
  -2   1   5     5081.67     4728.46    147.71 o 
  -1   1   5      739.87      804.29     28.21 o 
   0   1   5     1338.73     1474.10     48.06 o 
   1   1   5     4108.56     3959.38    122.88 o 
   2   1   5      696.36      635.25     17.30 o 
   3   1   5     2355.86     2223.99     55.00 o 
   4   1   5      234.41      217.19     11.49 o 
   5   1   5       39.88       31.92      5.52 o 
   6   1   5      263.80      265.68     13.13 o 
   7   1   5      520.53      544.06     21.71 o 
   8   1   5        9.32        5.23      7.23 o 
   9   1   5       17.90       26.95      9.25 o 
  -7   2   5        4.13       -3.38     12.27 o 
  -6   2   5      158.97      149.44     17.18 o 
  -5   2   5      317.17      305.94     20.56 o 
  -4   2   5      164.66      185.17     15.80 o 
  -3   2   5       25.29       40.08      9.21 o 
  -2   2   5      315.30      324.66     13.79 o 
  -1   2   5      581.39      526.48     18.87 o 
   0   2   5     9441.75     9349.71    286.65 o 
   1   2   5      842.38      913.83     45.72 o 
   2   2   5        9.70       26.39      6.14 o 
   3   2   5     1096.55     1076.40     32.31 o 
   4   2   5      448.29      417.12     15.38 o 
   5   2   5      791.83      833.27     27.87 o 
   6   2   5      531.18      587.48     22.23 o 
   7   2   5       53.33       52.50      8.25 o 
   8   2   5        8.36        7.56     13.66 o 
   9   2   5      134.07      127.96     16.26 o 
  -7   3   5      153.21      139.01     18.72 o 
  -6   3   5        5.36        8.90     11.66 o 
  -5   3   5       11.34       19.95     10.43 o 
  -4   3   5      442.33      436.36     19.09 o 
  -3   3   5     1308.27     1311.87     43.98 o 
  -2   3   5       95.02       99.25      7.15 o 
  -1   3   5      131.42      126.82      7.14 o 
   0   3   5      650.82      706.25     23.49 o 
   1   3   5      113.12       96.05      9.51 o 
   2   3   5     7077.64     7142.79    324.97 o 
   3   3   5      874.83     1009.73     53.39 o 
   4   3   5       63.87       70.24      7.53 o 
   5   3   5      297.14      258.78     12.71 o 
   6   3   5      297.35      300.33     21.02 o 
   7   3   5       90.65      104.71     10.61 o 
   8   3   5      205.14      250.09     20.87 o 
   9   3   5       22.73       23.32     11.35 o 
  -7   4   5       24.48       17.80     13.50 o 
  -6   4   5        0.03        7.67     12.27 o 
  -5   4   5      292.36      365.16     24.86 o 
  -4   4   5       40.19       54.08      7.86 o 
  -3   4   5        4.23        6.92      5.45 o 
  -2   4   5      554.73      568.64     21.10 o 
  -1   4   5     2221.08     2455.76     77.17 o 
   0   4   5      418.87      402.71     14.88 o 
   1   4   5      464.68      446.06     21.02 o 
   2   4   5      327.13      373.60     13.34 o 
   3   4   5      158.65      159.06      8.03 o 
   4   4   5     2100.86     2202.59     80.55 o 
   5   4   5     1000.75     1009.82     44.47 o 
   6   4   5       77.82       86.84     12.89 o 
   7   4   5        0.23        7.36      9.51 o 
   9   4   5        0.50       -2.45     11.97 o 
  -6   5   5        5.83       36.21     13.81 o 
  -5   5   5       86.44       68.74     13.81 o 
  -4   5   5        0.86       -2.50      6.81 o 
  -3   5   5      518.73      586.96     23.32 o 
  -2   5   5      149.87      131.04      9.08 o 
  -1   5   5       10.50        8.55      4.42 o 
   0   5   5       95.95       95.08      6.71 o 
   1   5   5     2051.25     2203.44     69.14 o 
   2   5   5        5.88       13.57      3.57 o 
   3   5   5      798.88      794.76     26.78 o 
   4   5   5      152.93      157.42     13.50 o 
   5   5   5       39.51       35.03      7.06 o 
   6   5   5      451.63      500.18     29.77 o 
   7   5   5      469.23      514.60     30.69 o 
   8   5   5       91.06      110.47     15.34 o 
   9   5   5       45.39       57.69     15.04 o 
  -5   6   5        0.96      -10.74     11.05 o 
  -4   6   5        1.42        7.39      7.65 o 
  -3   6   5       68.14       67.54      8.55 o 
  -2   6   5        2.97       -0.89      5.75 o 
  -1   6   5      819.91      912.56     31.81 o 
   0   6   5      294.39      285.27     13.10 o 
   1   6   5       73.92       71.16      8.75 o 
   2   6   5      149.96      168.77     15.65 o 
   3   6   5      930.86      961.70     48.79 o 
   4   6   5        0.60        1.84      7.06 o 
   5   6   5      313.41      317.91     21.17 o 
   6   6   5        8.74       20.56     11.66 o 
   7   6   5      139.27      178.90     18.41 o 
   8   6   5       21.46       48.79     14.12 o 
  -5   7   5        2.71        4.60     12.89 o 
  -4   7   5      131.38      148.79     12.78 o 
  -3   7   5        4.19        9.13      7.25 o 
  -2   7   5        4.95       -0.96      6.47 o 
  -1   7   5        3.81        3.52      6.11 o 
   0   7   5        6.67        5.76      5.67 o 
   1   7   5       21.41       26.70      8.90 o 
   2   7   5      369.66      381.12     25.47 o 
   3   7   5        8.53        6.44      8.59 o 
   4   7   5       26.99       36.52      9.82 o 
   5   7   5      286.77      305.02     22.09 o 
   6   7   5       33.44       19.33     12.89 o 
   7   7   5      214.85      247.64     22.40 o 
   8   7   5        2.18        3.99     12.89 o 
  -4   8   5        4.66       -2.15     12.58 o 
  -3   8   5        0.85        2.61      8.74 o 
  -2   8   5      184.02      227.48     15.20 o 
  -1   8   5        9.13       15.96     12.27 o 
   0   8   5       53.68       64.75     12.89 o 
   1   8   5        0.79        2.45     10.13 o 
   2   8   5       29.91       27.31     10.13 o 
   3   8   5      108.34      106.17     13.81 o 
   4   8   5      338.90      351.05     25.78 o 
   5   8   5       46.60       44.80     11.97 o 
   6   8   5       25.90       18.10     13.19 o 
   7   8   5       25.66       15.04     13.81 o 
  -2   9   5        1.53       13.19     13.50 o 
  -1   9   5        0.28       -3.68     11.97 o 
   0   9   5        2.53       25.47     13.50 o 
   1   9   5        3.90        9.51     11.35 o 
   2   9   5        3.69        5.83     11.97 o 
   3   9   5       38.46       31.91     13.50 o 
   4   9   5        8.81       12.58     11.05 o 
   5   9   5        0.11        9.51     12.27 o 
   6   9   5      168.66      195.16     21.17 o 
   0  10   5        1.04        8.29     13.81 o 
   1  10   5       23.68       21.48     15.04 o 
   2  10   5       34.08       45.72     15.65 o 
   3  10   5      134.49      115.69     18.72 o 
   4  10   5       12.94        8.90     13.81 o 
  -2  -7   6       60.73      103.11     18.10 o 
  -1  -7   6       42.74       52.17     15.65 o 
   0  -7   6        1.51        0.00     11.66 o 
   1  -7   6       51.85       34.06     14.73 o 
   2  -7   6        0.41       -4.30     12.27 o 
   3  -7   6       53.88       59.22     16.57 o 
  -4  -6   6       33.33       54.62     17.80 o 
  -3  -6   6        1.37      -17.49     12.89 o 
  -2  -6   6        7.07        2.15     12.58 o 
  -1  -6   6        2.37       11.66     11.97 o 
   0  -6   6       15.38       18.10     11.66 o 
   1  -6   6       53.59       36.82     12.58 o 
   2  -6   6       70.27       65.97     15.34 o 
   3  -6   6        0.69       -4.30     13.19 o 
   4  -6   6        9.46        1.53     14.12 o 
   5  -6   6       93.68      104.33     19.95 o 
  -5  -5   6        2.58       -3.99     15.34 o 
  -4  -5   6       38.90       68.80     13.34 o 
  -3  -5   6        9.62       28.08      9.83 o 
  -2  -5   6      349.11      367.23     21.02 o 
  -1  -5   6        5.28       13.21      8.69 o 
   0  -5   6      245.44      227.49     15.29 o 
   1  -5   6      227.06      222.47     20.56 o 
   2  -5   6      248.00      245.49     21.17 o 
   3  -5   6       22.72       -2.45     11.97 o 
   4  -5   6       27.27       -1.84     11.97 o 
   5  -5   6        4.26       -6.14     13.50 o 
   6  -5   6        5.16        7.98     15.04 o 
  -6  -4   6        1.56        6.14     15.34 o 
  -5  -4   6      152.24      174.16     16.36 o 
  -4  -4   6       14.11       17.44     10.30 o 
  -3  -4   6       45.20       43.81     11.14 o 
  -2  -4   6       88.65       88.97     23.17 o 
  -1  -4   6      210.67      198.28     14.02 o 
   0  -4   6      625.92      638.19     26.47 o 
   1  -4   6      390.59      378.96     18.69 o 
   2  -4   6        9.42       11.81      7.16 o 
   3  -4   6      486.53      461.82     29.15 o 
   4  -4   6      325.85      361.48     26.70 o 
   5  -4   6        1.48       -4.60     10.43 o 
   6  -4   6       43.46       34.06     15.04 o 
   7  -4   6        7.28        6.14     15.04 o 
  -6  -3   6       55.03       57.69     18.41 o 
  -5  -3   6       12.57       15.23     10.05 o 
  -4  -3   6        5.23        5.64      9.14 o 
  -3  -3   6      776.65      832.24     44.34 o 
  -2  -3   6       11.31       19.68     15.04 o 
  -1  -3   6      828.36      889.90     38.20 o 
   0  -3   6        1.10        1.27      6.11 o 
   1  -3   6       71.17       77.59      8.63 o 
   2  -3   6      894.55      908.61     25.59 o 
   3  -3   6      290.41      281.75     11.96 o 
   4  -3   6        0.52       -1.22      5.08 o 
   5  -3   6      328.66      323.92     16.89 o 
   6  -3   6      218.47      253.09     16.05 o 
   7  -3   6       67.98       83.61     11.61 o 
  -6  -2   6      188.75      200.69     25.16 o 
  -5  -2   6      151.26      146.17     14.65 o 
  -4  -2   6      555.42      527.53     25.12 o 
  -3  -2   6      107.78      108.91     12.14 o 
  -2  -2   6     1050.63     1005.83     46.80 o 
  -1  -2   6     1653.64     1689.60    136.86 o 
   0  -2   6      436.91      415.80     19.24 o 
   1  -2   6        3.75       -0.74      2.85 o 
   2  -2   6       15.43        8.87      4.27 o 
   3  -2   6       30.98       32.30      5.05 o 
   4  -2   6      520.97      558.07     17.75 o 
   5  -2   6      435.68      458.29     22.25 o 
   6  -2   6        7.61       12.12      8.75 o 
   7  -2   6      101.16      121.44     12.04 o 
   8  -2   6       65.77       83.19     11.91 o 
  -7  -1   6       10.72       13.50     15.96 o 
  -6  -1   6       52.44       58.92     16.26 o 
  -5  -1   6        1.47       -1.85      9.97 o 
  -4  -1   6      533.70      592.34     40.35 o 
  -3  -1   6      198.73      181.87     13.89 o 
  -2  -1   6     2797.75     2867.56     93.61 o 
  -1  -1   6      410.38      429.18     19.53 o 
   0  -1   6       17.55       11.71      3.53 o 
   1  -1   6     1221.14     1077.53     37.72 o 
   2  -1   6     1089.45     1037.18     27.97 o 
   3  -1   6      512.18      532.62     16.47 o 
   4  -1   6       10.44       14.67      4.32 o 
   5  -1   6       10.61       15.40     13.04 o 
   6  -1   6      104.94      120.91     10.20 o 
   7  -1   6      189.58      200.03     15.96 o 
   8  -1   6       34.06       33.19      9.20 o 
  -7   0   6        4.32       15.04     15.96 o 
  -6   0   6      275.48      280.16     26.08 o 
  -5   0   6      300.25      336.54     27.62 o 
  -4   0   6       21.06       24.28      8.70 o 
  -3   0   6      284.17      352.03     18.58 o 
  -2   0   6     1450.47     1583.54     92.06 o 
  -1   0   6      315.85      343.20     16.78 o 
   0   0   6     1618.50     1705.11     98.50 o 
   1   0   6      233.51      252.28     13.50 o 
   2   0   6      356.23      334.23     14.98 o 
   3   0   6      849.77      748.45     26.61 o 
   4   0   6     1560.16     1516.00     39.02 o 
   5   0   6      146.65      160.81     10.14 o 
   6   0   6       68.29       76.77      8.43 o 
   7   0   6       11.58       15.39      7.37 o 
   8   0   6       53.41       68.74     14.12 o 
   9   0   6      171.42      197.62     20.87 o 
  -7   1   6       43.64       34.37     15.96 o 
  -6   1   6        2.56       11.66     12.89 o 
  -5   1   6        1.03      -12.58      9.82 o 
  -4   1   6      659.94      684.53     41.58 o 
  -3   1   6     1333.36     1434.28     49.37 o 
  -2   1   6        1.19       -1.61      5.38 o 
  -1   1   6      155.78      167.53     15.50 o 
   0   1   6      130.36      103.62      7.78 o 
   1   1   6       28.85       33.69      8.29 o 
   2   1   6     4537.65     4334.12    119.93 o 
   3   1   6     1753.10     1785.92     45.19 o 
   4   1   6      112.04      121.21      9.39 o 
   5   1   6      522.72      520.78     19.31 o 
   6   1   6      897.92      920.09     33.14 o 
   7   1   6       28.80       27.00     10.43 o 
   8   1   6      120.48      130.42     16.88 o 
   9   1   6        0.77        0.61     12.27 o 
  -7   2   6      105.78       85.61     18.10 o 
  -6   2   6        0.25        3.99     12.27 o 
  -5   2   6      141.75      125.81     15.65 o 
  -4   2   6        0.41       -3.75      6.85 o 
  -3   2   6       14.30       15.10     11.20 o 
  -2   2   6     1209.72     1232.56     41.77 o 
  -1   2   6     1723.07     1634.31     53.04 o 
   0   2   6      247.56      276.43     20.71 o 
   1   2   6        1.97        7.36      6.44 o 
   2   2   6      275.79      261.75     19.33 o 
   3   2   6       78.71       87.13      7.48 o 
   4   2   6     2078.19     1943.92     60.90 o 
   5   2   6     1005.06     1026.76     46.64 o 
   6   2   6        1.55       11.35      8.59 o 
   7   2   6      146.74      146.07     15.96 o 
   8   2   6      499.06      588.25     33.75 o 
   9   2   6        1.92       10.13     12.89 o 
  -6   3   6       13.43       10.13     11.05 o 
  -5   3   6      218.19      228.30     19.95 o 
  -4   3   6       19.18       21.25      7.49 o 
  -3   3   6      494.94      530.19     21.44 o 
  -2   3   6      666.91      697.86     25.38 o 
  -1   3   6      630.65      664.25     23.51 o 
   0   3   6     1243.97     1207.67     41.89 o 
   1   3   6     3824.69     3755.36    173.99 o 
   2   3   6      326.29      353.81     21.48 o 
   3   3   6        2.22       -0.31      5.83 o 
   4   3   6      160.78      150.78      9.87 o 
   5   3   6      347.24      323.20     15.36 o 
   6   3   6      769.83      738.31     37.44 o 
   7   3   6      428.16      459.06     27.62 o 
   8   3   6       15.12       25.16     11.97 o 
   9   3   6        1.85       -5.22     12.27 o 
  -6   4   6       79.26       71.81     15.65 o 
  -5   4   6        1.24        3.68     11.05 o 
  -4   4   6        2.70        0.03      7.23 o 
  -3   4   6      270.91      291.84     16.11 o 
  -2   4   6       57.14       44.80      6.24 o 
  -1   4   6     1214.27     1336.89     43.78 o 
   0   4   6      861.27      883.11     29.52 o 
   1   4   6      264.90      288.76     19.33 o 
   2   4   6      177.11      169.08     14.12 o 
   3   4   6     2385.74     2523.31    118.14 o 
   4   4   6      171.81      202.65     22.71 o 
   5   4   6       93.47       91.04      8.18 o 
   6   4   6       96.93      106.48     14.73 o 
   7   4   6      206.22      172.46     18.41 o 
   8   4   6      152.02      192.40     19.95 o 
   9   4   6      117.76      136.86     18.72 o 
  -6   5   6       26.84       23.01     14.73 o 
  -5   5   6       22.49       13.50     11.97 o 
  -4   5   6      350.01      372.49     18.52 o 
  -3   5   6      284.08      316.91     30.99 o 
  -2   5   6       80.30       82.55      9.36 o 
  -1   5   6      415.34      431.21     17.24 o 
   0   5   6      584.33      635.81     35.29 o 
   1   5   6      394.86      372.22     23.01 o 
   2   5   6      497.54      520.13     29.77 o 
   3   5   6       76.84       83.77     10.43 o 
   4   5   6        3.98        3.68      6.75 o 
   5   5   6      823.87      816.24     65.05 o 
   6   5   6      113.56      134.10     16.57 o 
   7   5   6      111.29      115.99     15.96 o 
   8   5   6       12.54       -7.06     11.97 o 
   9   5   6       90.56       84.39     16.26 o 
  -5   6   6        9.63        7.06     12.58 o 
  -4   6   6       11.77        4.08      8.44 o 
  -3   6   6       13.31       18.66      7.34 o 
  -2   6   6      743.48      849.39     46.95 o 
  -1   6   6      392.49      415.80     26.70 o 
   0   6   6       11.06        9.82      8.29 o 
   1   6   6       43.43       45.42      9.51 o 
   2   6   6      426.25      507.85     29.46 o 
   3   6   6       94.41       88.99     11.97 o 
   4   6   6      611.58      614.64     34.37 o 
   5   6   6        3.35       -4.91      7.67 o 
   6   6   6       41.56       37.44     13.50 o 
   7   6   6      250.61      213.57     21.79 o 
   8   6   6       17.48       23.94     13.19 o 
  -4   7   6        0.07       -3.07     14.73 o 
  -3   7   6       14.84        1.53     12.58 o 
  -2   7   6       20.54        5.83     11.66 o 
  -1   7   6      113.32       91.14     14.73 o 
   0   7   6      776.13      839.57     46.34 o 
   1   7   6      374.30      362.40     24.86 o 
   2   7   6       41.56       49.40     11.05 o 
   3   7   6        4.34        2.76      7.98 o 
   4   7   6      244.46      280.47     21.48 o 
   5   7   6        5.82        2.15      9.21 o 
   6   7   6      275.50      278.02     24.55 o 
   7   7   6        2.69        8.59     13.50 o 
   8   7   6       65.63       54.62     16.26 o 
  -3   8   6       59.03       56.46     16.57 o 
  -2   8   6        0.40       -5.52     13.19 o 
  -1   8   6       48.06       56.77     14.73 o 
   0   8   6        9.01       -2.15     10.43 o 
   1   8   6       60.48       43.27     11.66 o 
   2   8   6      346.51      332.94     24.24 o 
   3   8   6      215.68      219.41     19.64 o 
   4   8   6       11.90        9.51     10.43 o 
   5   8   6       12.64        2.76     10.43 o 
   6   8   6      138.76       65.97     15.04 o 
   7   8   6        1.85       -6.44     13.50 o 
  -2   9   6        3.93        5.22     14.12 o 
  -1   9   6       80.32       79.78     17.49 o 
   0   9   6       29.69       19.64     13.81 o 
   1   9   6      179.64      150.36     18.72 o 
   2   9   6        4.77        8.29     11.35 o 
   3   9   6      123.11      115.07     16.57 o 
   4   9   6      123.30      135.63     17.80 o 
   5   9   6       96.61       97.89     16.26 o 
   6   9   6        1.82       -9.51     12.27 o 
   0  10   6        0.02       -2.76     14.73 o 
   1  10   6       53.41       38.97     15.04 o 
   2  10   6        0.24       -4.91     12.58 o 
   3  10   6       71.26       46.03     14.73 o 
   4  10   6        3.72        6.14     13.50 o 
  -3  -6   7       53.28       62.29     17.49 o 
  -2  -6   7       44.73       52.17     15.96 o 
  -1  -6   7       62.32       92.06     17.18 o 
   0  -6   7       39.27       45.72     14.42 o 
   1  -6   7        2.61        5.83     12.89 o 
   2  -6   7        1.70       -4.30     12.89 o 
   3  -6   7       43.35       39.58     14.73 o 
   4  -6   7       85.94       75.79     18.41 o 
  -4  -5   7       54.48       68.74     14.20 o 
  -3  -5   7      207.29      280.88     44.19 o 
  -2  -5   7        4.34        3.16      9.80 o 
  -1  -5   7       26.93       25.63     10.10 o 
   0  -5   7      112.22      118.80     13.10 o 
   1  -5   7      134.52      143.97     14.88 o 
   2  -5   7       14.08       14.73     12.58 o 
   3  -5   7       84.40       53.39     13.19 o 
   4  -5   7        0.43       -5.22     13.19 o 
   5  -5   7       21.33       22.71     15.65 o 
  -5  -4   7       29.36       15.36     11.81 o 
  -4  -4   7       69.60       51.75     13.00 o 
  -3  -4   7       51.02       51.01     13.50 o 
  -2  -4   7       40.50       36.09     13.35 o 
  -1  -4   7      539.94      554.19     56.00 o 
   0  -4   7       77.82       92.98     11.28 o 
   1  -4   7        9.79       10.98      7.89 o 
   2  -4   7       18.13       18.30      8.52 o 
   3  -4   7      127.76       83.62     54.93 o 
   4  -4   7        4.21       12.27     11.97 o 
   5  -4   7      143.76      166.63     20.56 o 
   6  -4   7        4.82      -14.12     13.19 o 
  -5  -3   7      141.77      165.51     16.98 o 
  -4  -3   7      163.65      210.42     17.68 o 
  -3  -3   7       56.27       34.13     12.89 o 
  -2  -3   7       19.69       15.67      9.79 o 
  -1  -3   7      181.17      207.61     26.85 o 
   0  -3   7        6.70        6.03      7.14 o 
   1  -3   7      735.26      691.74     28.13 o 
   2  -3   7      568.42      494.10     22.15 o 
   3  -3   7        0.14        3.23      5.20 o 
   4  -3   7       34.67       33.85      6.60 o 
   5  -3   7       99.18      114.31     11.71 o 
   6  -3   7      155.21      176.38     15.65 o 
   7  -3   7      330.03      330.38     20.28 o 
  -6  -2   7       78.29       79.78     19.95 o 
  -5  -2   7        6.51       -6.12     16.88 o 
  -4  -2   7        0.54       -9.96      9.88 o 
  -3  -2   7       31.66       19.50      9.86 o 
  -2  -2   7      278.23      303.35     18.65 o 
  -1  -2   7        3.20       22.77     21.33 o 
   0  -2   7      577.38      582.91     52.78 o 
   1  -2   7       13.92       17.78     13.96 o 
   2  -2   7       56.57       51.23      6.09 o 
   3  -2   7     1161.75     1142.21     31.55 o 
   4  -2   7      844.49      838.72     24.77 o 
   5  -2   7        0.41       -4.16      6.81 o 
   6  -2   7      151.90      151.43     12.90 o 
   7  -2   7        2.16        3.68     13.19 o 
   8  -2   7        0.46        0.61     14.12 o 
  -6  -1   7       41.77       99.73     20.25 o 
  -5  -1   7        0.95       10.99     11.32 o 
  -4  -1   7      319.30      319.87     19.83 o 
  -3  -1   7       17.57       26.31      9.86 o 
  -2  -1   7      113.69      118.35     17.49 o 
  -1  -1   7       98.14      112.40     11.35 o 
   0  -1   7      982.87     1099.46     53.39 o 
   1  -1   7        0.42        5.35      7.06 o 
   2  -1   7      450.14      440.31     14.91 o 
   3  -1   7      238.81      232.15     13.35 o 
   4  -1   7       80.60       88.77      9.21 o 
   5  -1   7     1132.51     1168.69     38.29 o 
   6  -1   7     1591.25     1562.23     68.43 o 
   7  -1   7       10.91       10.43     12.27 o 
   8  -1   7       32.68       27.62     13.50 o 
  -6   0   7        0.65        7.67     15.65 o 
  -5   0   7       20.33       26.94     11.43 o 
  -4   0   7      136.67      136.12     13.79 o 
  -3   0   7      210.31      239.74     16.26 o 
  -2   0   7      433.37      474.06     22.49 o 
  -1   0   7     1199.69     1301.31     86.84 o 
   0   0   7      570.15      576.14     18.24 o 
   1   0   7      161.40      173.31     11.00 o 
   2   0   7     2229.00     2354.55     73.05 o 
   3   0   7       56.64       48.48      7.43 o 
   4   0   7      646.39      609.03     33.75 o 
   5   0   7      235.95      241.81     18.72 o 
   6   0   7      116.44      113.54     15.34 o 
   7   0   7      167.83      177.37     19.33 o 
   8   0   7      195.11      249.17     23.01 o 
  -6   1   7        4.80       12.89     14.73 o 
  -5   1   7      249.82      282.31     24.86 o 
  -4   1   7        2.79       -6.05      8.44 o 
  -3   1   7      468.15      506.61     22.93 o 
  -2   1   7       90.61       78.61      9.54 o 
  -1   1   7        1.21       -3.79      5.90 o 
   0   1   7     1104.14     1135.43     39.50 o 
   1   1   7     1920.52     1905.58     59.35 o 
   2   1   7      351.99      337.97     15.40 o 
   3   1   7      338.10      365.12     17.03 o 
   4   1   7     1456.20     1489.29     48.90 o 
   5   1   7      486.71      469.50     26.70 o 
   6   1   7      283.18      286.61     22.71 o 
   7   1   7      123.50      134.10     16.57 o 
   8   1   7       58.35       69.66     14.73 o 
   9   1   7        2.74       14.73     12.89 o 
  -6   2   7      100.74       89.60     15.96 o 
  -5   2   7      112.31       23.32      9.21 o 
  -4   2   7      139.93      101.22     43.57 o 
  -3   2   7      679.91      659.56     43.88 o 
  -2   2   7      440.76      437.62     19.39 o 
  -1   2   7       77.66       85.51      7.94 o 
   0   2   7      112.25       95.13     14.42 o 
   1   2   7       17.26       22.71      8.90 o 
   2   2   7      422.48      432.37     28.84 o 
   3   2   7     3076.83     3055.18    130.42 o 
   4   2   7      197.24      193.48     12.36 o 
   5   2   7      125.55      132.26     15.04 o 
   6   2   7      312.19      309.32     23.32 o 
   7   2   7       18.32       25.16     11.66 o 
   8   2   7      171.20      153.74     18.72 o 
   9   2   7       57.23       61.68     15.65 o 
  -6   3   7       30.30       27.31     14.73 o 
  -5   3   7       24.58       21.79     11.97 o 
  -4   3   7      780.51      789.60     31.08 o 
  -3   3   7      224.25      216.34     13.32 o 
  -2   3   7        8.05        2.88      6.75 o 
  -1   3   7     1144.83     1097.64     58.00 o 
   0   3   7     1120.77     1097.33     56.77 o 
   1   3   7      106.80       87.15     12.27 o 
   2   3   7      212.67      188.72     17.80 o 
   3   3   7       19.02       21.17      8.29 o 
   4   3   7       97.29       98.64     12.89 o 
   5   3   7     1281.36     1194.94     40.34 o 
   6   3   7       80.20       61.37     12.58 o 
   7   3   7       26.87       23.94     12.27 o 
   8   3   7        0.77        7.36     12.27 o 
   9   3   7       53.85       52.47     15.96 o 
  -6   4   7        2.96      -10.43     12.58 o 
  -5   4   7        1.02       -9.82     10.74 o 
  -4   4   7      136.69      117.66     11.42 o 
  -3   4   7        0.98       -4.12      6.18 o 
  -2   4   7      278.52      275.87     23.63 o 
  -1   4   7      139.23      119.68     14.73 o 
   0   4   7        2.07       -1.84      7.98 o 
   1   4   7      797.33      870.26     46.34 o 
   2   4   7     1754.23     1868.78     90.22 o 
   3   4   7       52.94       43.57      9.51 o 
   4   4   7      277.68      275.23     14.53 o 
   5   4   7        0.42       -5.91      5.72 o 
   6   4   7       55.89       38.05     12.89 o 
   7   4   7      591.35      542.53     32.22 o 
   8   4   7       57.73       41.73     15.04 o 
   9   4   7        4.39       -3.38     12.58 o 
  -4   5   7        2.44      -11.35     13.19 o 
  -3   5   7      140.51      141.46     18.41 o 
  -2   5   7       80.43       73.03     14.42 o 
  -1   5   7        4.30        4.91      9.82 o 
   0   5   7     1024.40      991.77     52.17 o 
   1   5   7      545.49      558.79     32.53 o 
   2   5   7        4.72       -7.06      8.29 o 
   3   5   7      424.85      462.75     27.62 o 
   4   5   7     1123.28     1218.24     61.07 o 
   5   5   7       53.05       56.87     12.12 o 
   6   5   7      255.57      239.04     22.09 o 
   7   5   7       25.80       19.95     13.19 o 
   8   5   7       12.40       32.22     14.42 o 
  -4   6   7       14.45       28.84     15.65 o 
  -3   6   7       91.05       83.47     16.57 o 
  -2   6   7       16.01       24.86     13.19 o 
  -1   6   7      111.01      103.72     15.04 o 
   0   6   7       54.37       46.64     12.27 o 
   1   6   7       59.64       52.78     11.05 o 
   2   6   7      694.10      713.45     39.89 o 
   3   6   7      378.99      387.87     26.08 o 
   4   6   7        7.32       16.57      9.21 o 
   5   6   7      127.14      121.52     13.81 o 
   6   6   7      545.72      475.63     30.38 o 
   7   6   7        1.70       13.19     13.81 o 
   8   6   7       76.40       68.43     16.26 o 
  -4   7   7      110.73      139.62     21.17 o 
  -3   7   7        4.92       11.05     14.73 o 
  -2   7   7       59.21       69.04     15.96 o 
  -1   7   7      294.65      281.70     23.63 o 
   0   7   7       13.24        8.59     11.35 o 
   1   7   7        8.19        9.82      9.82 o 
   2   7   7       14.22       28.84     10.74 o 
   3   7   7      113.04      112.31     14.42 o 
   4   7   7      295.63      315.15     23.94 o 
   5   7   7      225.57      221.25     20.56 o 
   6   7   7        0.34       -1.84     12.58 o 
   7   7   7        0.49      -13.81     13.19 o 
   8   7   7      125.64      115.38     19.33 o 
  -3   8   7       36.60       39.89     17.49 o 
  -2   8   7      140.78      149.75     19.64 o 
  -1   8   7       12.77        3.38     12.89 o 
   0   8   7       12.31       18.10     11.97 o 
   1   8   7      157.74      170.61     19.33 o 
   2   8   7       37.45       50.33     13.50 o 
   3   8   7        5.16       17.18     10.74 o 
   4   8   7        1.72        3.99     11.05 o 
   5   8   7      105.11      111.08     16.26 o 
   6   8   7       32.74       15.04     13.19 o 
   7   8   7       35.75       21.79     15.65 o 
  -1   9   7       20.35       11.66     15.34 o 
   0   9   7       40.13       54.93     15.04 o 
   1   9   7        7.21        6.14     13.50 o 
   2   9   7        2.99        7.67     12.89 o 
   3   9   7       38.81       45.11     13.19 o 
   4   9   7       48.79       34.98     14.12 o 
   5   9   7        7.25        7.98     12.89 o 
   1  10   7        0.05        3.99     15.34 o 
   2  10   7       16.46       35.90     16.26 o 
   3  10   7       19.01        3.38     14.73 o 
   0  -6   8       36.28       65.05     16.57 o 
   1  -6   8        1.90       -0.31     11.97 o 
  -3  -5   8        5.13        9.29     12.43 o 
  -2  -5   8        0.26        2.85     11.10 o 
  -1  -5   8       13.84       23.90     11.41 o 
   0  -5   8        0.03        0.38      9.47 o 
   1  -5   8      151.46      128.92     21.79 o 
   2  -5   8       85.42       64.44     15.96 o 
   3  -5   8       10.86       19.03     11.35 o 
   4  -5   8        1.78      -14.42     13.50 o 
  -4  -4   8       43.21       61.83     14.30 o 
  -3  -4   8       21.66       19.10     20.25 o 
  -2  -4   8       99.42      115.92     20.25 o 
  -1  -4   8       32.96       38.28     11.51 o 
   0  -4   8        2.22       -3.80      8.78 o 
   1  -4   8        2.15        8.59      8.96 o 
   2  -4   8        0.27        0.76      9.03 o 
   3  -4   8      372.34      272.19     46.03 o 
   4  -4   8      236.77      233.83     23.01 o 
  -4  -3   8       14.58        9.55     11.50 o 
  -3  -3   8       88.08       63.62     13.71 o 
  -2  -3   8       26.51       21.32     18.72 o 
  -1  -3   8       58.14       95.35     24.86 o 
   0  -3   8      601.20      603.93    101.26 o 
   1  -3   8      127.03      131.33     20.71 o 
   2  -3   8        0.31       -1.64      7.78 o 
   3  -3   8       11.20        7.73      6.74 o 
   4  -3   8       32.01       31.91     13.50 o 
   5  -3   8       89.76      109.55     17.49 o 
   6  -3   8        4.05       -8.29     13.81 o 
  -5  -2   8      107.45       89.12     15.02 o 
  -4  -2   8       44.55       46.43     12.73 o 
  -3  -2   8      167.51      176.92     16.07 o 
  -2  -2   8      172.53      197.78     16.58 o 
  -1  -2   8      178.84      193.65     15.10 o 
   0  -2   8      117.59      115.28     11.46 o 
   1  -2   8      144.02      155.34     14.27 o 
   2  -2   8      928.80      896.40     86.84 o 
   3  -2   8      472.23      446.48     34.37 o 
   4  -2   8        0.60        6.05      8.17 o 
   5  -2   8       23.87       19.64     12.27 o 
   6  -2   8       71.52       78.56     16.26 o 
   7  -2   8        6.35       10.74     14.73 o 
  -5  -1   8      115.94      149.22     16.36 o 
  -4  -1   8      184.09      185.31     17.02 o 
  -3  -1   8       18.44        3.29     16.26 o 
  -2  -1   8       95.99      121.95     19.18 o 
  -1  -1   8      527.41      562.12     26.54 o 
   0  -1   8      119.36      180.24     37.13 o 
   1  -1   8      744.49      830.98     50.94 o 
   2  -1   8      161.59      167.55     21.79 o 
   3  -1   8      127.92      135.01     17.34 o 
   4  -1   8      502.85      503.68     63.37 o 
   5  -1   8       13.02        3.07     11.05 o 
   6  -1   8       13.39       -7.06     11.66 o 
   7  -1   8        0.72      -18.41     12.27 o 
   8  -1   8       23.13        8.29     15.04 o 
  -5   0   8       30.96       25.78     12.31 o 
  -4   0   8      129.60      131.76     14.59 o 
  -3   0   8      876.90      964.54     81.93 o 
  -2   0   8      572.45      639.01     35.90 o 
  -1   0   8       17.22       29.76      8.48 o 
   0   0   8      139.06      173.99     21.17 o 
   1   0   8      426.43      491.28     36.21 o 
   2   0   8       39.42       55.16      7.99 o 
   3   0   8      669.71      707.06     26.91 o 
   4   0   8      314.98      343.62     18.28 o 
   5   0   8      126.47      129.80     15.34 o 
   6   0   8       32.78       19.33     11.35 o 
   7   0   8       60.37       68.43     15.65 o 
   8   0   8        0.21       -4.30     12.27 o 
  -5   1   8        0.01      -17.18     13.50 o 
  -4   1   8        5.02       10.90     10.09 o 
  -3   1   8       72.50       83.06     21.02 o 
  -2   1   8       84.12       80.40     17.80 o 
  -1   1   8     1287.45     1341.29     72.11 o 
   0   1   8     1457.81     1390.69     73.95 o 
   1   1   8       10.70       13.98     12.27 o 
   2   1   8        4.78       10.20      6.32 o 
   3   1   8      189.99      212.84     13.19 o 
   4   1   8      531.83      598.88     24.39 o 
   5   1   8     1216.46     1240.33     55.54 o 
   6   1   8      117.69      102.18     15.65 o 
   7   1   8       18.93        6.75     11.66 o 
   8   1   8       97.40       92.06     17.18 o 
  -5   2   8       35.57       43.57     15.04 o 
  -4   2   8      160.25      195.47     24.86 o 
  -3   2   8       28.04       23.01     15.34 o 
  -2   2   8      453.51      443.72     34.06 o 
  -1   2   8       25.35       20.56     11.66 o 
   0   2   8       29.72       19.33     11.97 o 
   1   2   8     2190.09     1999.50     99.42 o 
   2   2   8     1223.64     1134.73     51.25 o 
   3   2   8       90.04       93.62      9.13 o 
   4   2   8      385.53      356.27     18.04 o 
   5   2   8       51.35       57.69     11.97 o 
   6   2   8        7.27        6.44     11.05 o 
   7   2   8      263.25      277.40     23.63 o 
   8   2   8       70.18       60.14     15.04 o 
  -4   3   8       85.98       75.49     19.03 o 
  -3   3   8        0.23       -7.36     12.27 o 
  -2   3   8      273.43      240.89     24.24 o 
  -1   3   8       23.58        4.60     11.35 o 
   0   3   8      372.81      314.53     24.86 o 
   1   3   8      410.26      382.35     28.23 o 
   2   3   8       19.60       18.72     10.43 o 
   3   3   8     2166.29     2116.23     66.42 o 
   4   3   8     2271.08     2146.02     67.57 o 
   5   3   8       57.99       52.89      8.79 o 
   6   3   8       51.66       35.29     11.97 o 
   7   3   8      124.04      115.69     17.18 o 
   8   3   8       63.81       27.00     15.04 o 
  -4   4   8       49.87       48.79     17.80 o 
  -3   4   8      262.45      283.54     27.62 o 
  -2   4   8      129.30      112.00     17.18 o 
  -1   4   8        0.50        1.84     11.35 o 
   0   4   8      583.90      600.53     36.52 o 
   1   4   8       53.89       42.96     11.35 o 
   2   4   8      459.26      435.43     28.23 o 
   3   4   8      701.70      726.03     41.12 o 
   4   4   8      241.81      236.79     13.96 o 
   5   4   8      227.39      223.03     22.09 o 
   6   4   8      453.28      405.67     27.31 o 
   7   4   8       42.30       33.45     14.12 o 
   8   4   8      101.89       97.27     17.18 o 
  -4   5   8       15.59       16.57     16.88 o 
  -3   5   8        0.21       -0.61     14.12 o 
  -2   5   8      189.95      184.73     20.56 o 
  -1   5   8      394.56      426.84     29.77 o 
   0   5   8      322.75      344.91     27.00 o 
   1   5   8       15.45       27.62     10.74 o 
   2   5   8      439.56      466.73     30.07 o 
   3   5   8      386.16      432.67     29.15 o 
   4   5   8       97.92       86.23     13.19 o 
   5   5   8      222.62      206.14     13.99 o 
   6   5   8       44.37       16.88     12.27 o 
   7   5   8        9.66       10.13     12.58 o 
   8   5   8      195.11      194.55     23.32 o 
  -4   6   8       48.96       46.64     17.80 o 
  -3   6   8        6.13        5.83     15.04 o 
  -2   6   8       13.69       18.72     13.50 o 
  -1   6   8        0.14      -13.81     11.05 o 
   0   6   8      102.09      106.79     15.65 o 
   1   6   8      650.90      712.53     41.43 o 
   2   6   8      488.45      466.12     30.38 o 
   3   6   8       19.44       15.65     10.13 o 
   4   6   8       23.63       27.62     11.35 o 
   5   6   8       67.94       76.45      9.65 o 
   6   6   8       29.01       39.89     14.73 o 
   7   6   8      128.68      129.50     18.72 o 
   8   6   8        0.16       -7.67     13.19 o 
  -3   7   8       64.08       47.26     17.80 o 
  -2   7   8       71.77       74.57     16.88 o 
  -1   7   8        6.42        1.84     13.50 o 
   0   7   8       64.19       67.82     15.65 o 
   1   7   8        0.02        0.31     11.66 o 
   2   7   8        0.37        1.23     10.43 o 
   3   7   8      281.37      295.20     24.86 o 
   4   7   8      155.87      140.24     16.57 o 
   5   7   8       64.56       64.13     13.81 o 
   6   7   8       56.37       36.52     14.42 o 
   7   7   8       71.13       56.16     17.49 o 
  -2   8   8        1.26      -22.55     15.04 o 
  -1   8   8       44.30       50.94     16.88 o 
   0   8   8      162.59      160.49     20.25 o 
   1   8   8       24.13       22.71     13.81 o 
   2   8   8       82.30       84.08     15.65 o 
   3   8   8        8.10       -3.07     10.74 o 
   4   8   8        0.17       -3.07     11.66 o 
   5   8   8      138.79      145.14     17.80 o 
   6   8   8      105.81      101.57     18.72 o 
  -1   9   8       12.61        4.91     15.34 o 
   0   9   8        0.68        8.59     14.12 o 
   1   9   8        1.78       -4.60     12.58 o 
   2   9   8      128.69      113.54     17.49 o 
   3   9   8        1.03        6.44     13.50 o 
   4   9   8      152.74      167.24     20.56 o 
   5   9   8       20.27       29.46     14.42 o 
   0  -5   9       81.01       88.04     20.25 o 
   1  -5   9       21.72       22.79     11.92 o 
   2  -5   9       11.96        5.22     19.95 o 
  -2  -4   9        8.88        4.82     11.41 o 
  -1  -4   9       20.64       10.55     11.29 o 
   0  -4   9       20.64       10.14     10.77 o 
   1  -4   9       38.55       27.31     19.64 o 
   2  -4   9      117.56       98.50     23.32 o 
   3  -4   9        5.30       16.57     17.80 o 
   4  -4   9       12.34       -3.07     16.26 o 
  -3  -3   9        0.39       -1.65     12.65 o 
  -2  -3   9      168.64      229.39     20.10 o 
  -1  -3   9      160.46      164.48     28.84 o 
   0  -3   9        4.67       -6.14     19.03 o 
   1  -3   9       31.43       20.87     19.95 o 
   2  -3   9        5.11        0.61     16.26 o 
   3  -3   9        6.76       -3.38     16.57 o 
   4  -3   9       95.99       88.68     19.64 o 
  -4  -2   9        1.48       -8.30     11.91 o 
  -3  -2   9       67.81       77.09     14.28 o 
  -2  -2   9      144.85      153.16     15.77 o 
  -1  -2   9        5.20      -20.25     16.26 o 
   0  -2   9      224.63      277.40     30.99 o 
   1  -2   9      317.71      290.60     31.91 o 
   2  -2   9      115.16       76.72     19.33 o 
   3  -2   9      116.02      104.33     20.56 o 
   4  -2   9        0.44       -2.15     14.42 o 
   5  -2   9       30.34       53.09     14.73 o 
   6  -2   9      217.64      211.73     22.71 o 
  -4  -1   9        5.47       -1.53     19.95 o 
  -3  -1   9       60.55       86.23     22.71 o 
  -2  -1   9        0.44       28.54     17.80 o 
  -1  -1   9      256.74      303.79     31.61 o 
   0  -1   9      313.91      344.91     32.53 o 
   1  -1   9       96.73       89.91     19.33 o 
   2  -1   9       74.78      104.33     20.25 o 
   3  -1   9      171.76      163.86     23.32 o 
   4  -1   9       31.67       26.03      9.66 o 
   5  -1   9       67.86       81.01     15.04 o 
   6  -1   9       25.77        9.51     13.50 o 
   7  -1   9       30.04        1.53     13.81 o 
  -5   0   9       13.96       -3.99     19.95 o 
  -4   0   9       43.90       86.84     22.71 o 
  -3   0   9       27.37       56.77     20.25 o 
  -2   0   9        9.42       -2.15     16.57 o 
  -1   0   9        0.23       -1.84     13.81 o 
   0   0   9        0.17       -9.21     12.58 o 
   1   0   9      813.80      946.05     57.08 o 
   2   0   9     1222.42     1342.21     73.03 o 
   3   0   9       81.85       91.82     10.60 o 
   4   0   9      345.37      373.51     22.25 o 
   5   0   9      809.27      864.12     43.27 o 
   6   0   9       51.07       37.74     13.19 o 
   7   0   9       36.95       13.50     14.12 o 
  -4   1   9       12.35       22.40     18.10 o 
  -3   1   9       39.81       50.33     18.72 o 
  -2   1   9      246.81      296.43     28.54 o 
  -1   1   9      136.36      163.25     21.48 o 
   0   1   9       17.89       18.72     13.19 o 
   1   1   9       47.51       27.62     13.81 o 
   2   1   9       57.72       59.59      8.55 o 
   3   1   9      203.87      231.66     16.88 o 
   4   1   9      342.74      364.49     19.02 o 
   5   1   9      221.15      203.45     19.03 o 
   6   1   9        5.36        6.75     11.35 o 
   7   1   9       96.42      102.49     17.18 o 
   8   1   9       28.64       24.24     14.42 o 
  -4   2   9       36.03       62.91     19.64 o 
  -3   2   9      150.01      165.40     23.01 o 
  -2   2   9      139.94      105.25     20.25 o 
  -1   2   9      172.47      177.98     22.09 o 
   0   2   9      432.01      454.46     34.98 o 
   1   2   9      974.25      906.16     53.70 o 
   2   2   9       10.25        3.96      6.71 o 
   3   2   9       10.06        6.01      6.69 o 
   4   2   9      606.18      580.35     24.04 o 
   5   2   9       68.12       88.68     14.12 o 
   6   2   9      272.61      283.54     22.40 o 
   7   2   9       25.89       20.56     13.19 o 
   8   2   9        0.04       -8.59     14.12 o 
  -4   3   9        6.52        7.67     17.80 o 
  -3   3   9      104.99      122.44     21.48 o 
  -2   3   9       14.23        5.83     13.50 o 
  -1   3   9      469.83      419.17     33.45 o 
   0   3   9      429.48      391.55     31.91 o 
   1   3   9      233.89      212.96     22.71 o 
   2   3   9      203.29      177.67     20.25 o 
   3   3   9       87.74       81.08      9.58 o 
   4   3   9       19.90       25.24      8.13 o 
   5   3   9       52.03       52.69      9.26 o 
   6   3   9        0.56        3.07     10.74 o 
   7   3   9       43.76       28.54     14.12 o 
   8   3   9      134.04      125.51     19.03 o 
  -4   4   9      133.65      113.54     22.40 o 
  -3   4   9        2.53        8.29     15.96 o 
  -2   4   9        6.33        6.14     15.04 o 
  -1   4   9      125.39      110.47     19.03 o 
   0   4   9        1.01       -2.76     12.27 o 
   1   4   9      384.16      382.35     28.54 o 
   2   4   9      506.88      461.82     31.61 o 
   3   4   9      298.78      274.95     25.16 o 
   4   4   9        8.61        7.22      7.56 o 
   5   4   9      314.35      327.49     18.29 o 
   6   4   9        7.74       15.34     11.97 o 
   7   4   9       40.90       54.93     15.65 o 
   8   4   9       10.50       25.16     15.34 o 
  -4   5   9        9.69        5.52     18.10 o 
  -3   5   9       39.76       49.10     18.41 o 
  -2   5   9      363.44      314.53     29.77 o 
  -1   5   9       33.11       14.73     13.19 o 
   0   5   9        2.87        0.92     12.89 o 
   1   5   9       50.64       47.56     14.42 o 
   2   5   9      187.95      175.52     19.33 o 
   3   5   9      471.24      471.34     31.30 o 
   4   5   9      313.90      303.48     25.78 o 
   5   5   9        2.58       12.09      8.33 o 
   6   5   9       91.00       96.97     16.26 o 
   7   5   9      133.91      112.62     19.03 o 
   8   5   9        3.38        8.29     15.34 o 
  -3   6   9        9.53        8.59     17.18 o 
  -2   6   9       14.22       19.03     16.26 o 
  -1   6   9       67.77       74.87     16.57 o 
   0   6   9      318.33      335.09     29.15 o 
   1   6   9       19.08       33.45     13.50 o 
   2   6   9      346.22      375.90     28.23 o 
   3   6   9       23.39        3.68     12.27 o 
   4   6   9        1.00       18.41     12.27 o 
   5   6   9      224.28      226.09     15.55 o 
   6   6   9      220.15      183.50     20.87 o 
   7   6   9       22.80       34.98     15.65 o 
  -2   7   9       17.62       18.72     17.18 o 
  -1   7   9       59.53       56.16     17.80 o 
   0   7   9        2.88        8.90     13.81 o 
   1   7   9      229.50      241.50     23.94 o 
   2   7   9      397.62      406.28     30.07 o 
   3   7   9       26.96       34.98     12.89 o 
   4   7   9       14.88       21.48     13.19 o 
   5   7   9       76.03       75.49     15.65 o 
   6   7   9       19.50       -4.30     13.50 o 
   7   7   9       43.15       41.73     15.65 o 
  -1   8   9        7.28        8.59     16.57 o 
   0   8   9       54.97       33.75     16.88 o 
   1   8   9      224.19      203.76     23.32 o 
   2   8   9       23.97       19.03     13.50 o 
   3   8   9       32.73       25.47     14.42 o 
   4   8   9      110.76      124.89     19.03 o 
   5   8   9       45.65       30.69     13.50 o 
   6   8   9       24.60       29.15     14.73 o 
   1   9   9       27.98       11.66     16.26 o 
   2   9   9       12.68        3.68     14.12 o 
   3   9   9       17.40        7.98     14.73 o 
   4   9   9       18.89       40.51     15.04 o 
   1  -4  10      109.12       70.88     26.39 o 
   2  -4  10       38.16        1.23     19.33 o 
  -2  -3  10       15.69       12.89     24.24 o 
  -1  -3  10       11.03      -23.94     21.79 o 
   0  -3  10       90.39       67.20     23.32 o 
   1  -3  10       24.81       12.89     20.25 o 
   2  -3  10      150.48      136.86     26.39 o 
   3  -3  10      306.50      205.90     29.15 o 
   4  -3  10       81.11       73.65     21.48 o 
  -3  -2  10       19.08        4.60     22.09 o 
  -2  -2  10        4.04       14.12     20.56 o 
  -1  -2  10       51.07      110.47     24.86 o 
   0  -2  10       32.62       39.89     20.25 o 
   1  -2  10        2.02       13.81     18.41 o 
   2  -2  10      170.54      176.14     26.39 o 
   3  -2  10      114.47      104.64     23.63 o 
   4  -2  10       67.32       43.57     19.95 o 
  -3  -1  10       18.86       16.88     20.87 o 
  -2  -1  10      159.47      191.48     28.54 o 
  -1  -1  10      243.27      314.23     33.75 o 
   0  -1  10       10.58        5.52     16.88 o 
   1  -1  10      159.97      170.92     24.86 o 
   2  -1  10      381.96      356.26     34.37 o 
   3  -1  10        1.09        0.31     17.18 o 
   4  -1  10      188.73      193.32     25.78 o 
   5  -1  10       41.19       52.17     14.42 o 
   6  -1  10       55.17       40.81     15.96 o 
  -3   0  10       67.59       69.04     22.71 o 
  -2   0  10        0.39       13.19     17.49 o 
  -1   0  10       61.87       71.81     20.56 o 
   0   0  10      313.35      398.61     36.82 o 
   1   0  10      268.03      329.57     30.99 o 
   2   0  10      123.25      127.04     22.40 o 
   3   0  10       59.20       79.48     19.64 o 
   4   0  10       88.67      109.53     12.16 o 
   5   0  10        0.57       -5.22     11.66 o 
   6   0  10      183.54      210.20     20.87 o 
   7   0  10       46.14       34.98     16.26 o 
  -4   1  10       79.25       96.05     23.32 o 
  -3   1  10      141.27      162.64     25.16 o 
  -2   1  10       21.00       25.78     18.10 o 
  -1   1  10      178.02      173.99     24.24 o 
   0   1  10        1.66        1.53     13.81 o 
   1   1  10       32.29       10.13     15.04 o 
   2   1  10      416.86      414.88     33.14 o 
   3   1  10      692.12      741.54     29.12 o 
   4   1  10       11.43       14.95      8.96 o 
   5   1  10       11.31        6.14      9.51 o 
   6   1  10      105.69      105.25     17.18 o 
   7   1  10        2.63        6.75     14.12 o 
  -4   2  10       55.99       48.79     20.56 o 
  -3   2  10       10.40       -0.31     17.49 o 
  -2   2  10      118.49       89.91     21.17 o 
  -1   2  10      386.97      374.06     32.22 o 
   0   2  10       11.64       10.13     15.34 o 
   1   2  10      259.49      264.82     27.62 o 
   2   2  10        1.83       -0.43     11.35 o 
   3   2  10      182.73      192.19     13.96 o 
   4   2  10      520.45      550.06     24.11 o 
   5   2  10      473.11      487.91     30.07 o 
   6   2  10       66.82       55.85     14.42 o 
   7   2  10        7.55       -6.44     13.81 o 
  -3   3  10       26.05       23.01     18.72 o 
  -2   3  10      152.90      169.39     23.94 o 
  -1   3  10       27.09       11.97     14.42 o 
   0   3  10        4.63        6.44     13.50 o 
   1   3  10      321.56      316.68     30.38 o 
   2   3  10      102.96       92.67     17.49 o 
   3   3  10      333.22      318.74     18.05 o 
   4   3  10      101.60       91.31     11.35 o 
   5   3  10        0.29        5.09      8.47 o 
   6   3  10      171.58      154.04     18.72 o 
   7   3  10      213.97      194.55     21.79 o 
  -3   4  10        1.45       23.01     17.49 o 
  -2   4  10        2.40       11.66     16.57 o 
  -1   4  10      156.12      129.80     21.48 o 
   0   4  10      509.01      461.82     34.68 o 
   1   4  10       14.38       -3.07     12.89 o 
   2   4  10      339.17      281.08     26.39 o 
   3   4  10     1037.38      931.63     53.39 o 
   4   4  10       22.07       11.30      8.74 o 
   5   4  10       41.01       44.92      9.83 o 
   6   4  10       72.88       67.51     15.65 o 
   7   4  10        0.06      -17.49     13.19 o 
  -3   5  10       18.53        8.59     19.03 o 
  -2   5  10        6.89       -5.83     16.88 o 
  -1   5  10       29.11       35.90     17.49 o 
   0   5  10       26.74       36.82     15.04 o 
   1   5  10        7.80        7.06     13.19 o 
   2   5  10      324.30      317.29     29.46 o 
   3   5  10      234.71      199.46     22.40 o 
   4   5  10       18.22       11.83      8.41 o 
   5   5  10      173.55      180.35     14.62 o 
   6   5  10       27.71       27.31     13.81 o 
   7   5  10       22.91       34.98     15.65 o 
  -2   6  10       54.02       62.91     20.25 o 
  -1   6  10       83.90       64.44     18.10 o 
   0   6  10        4.14       -3.38     14.12 o 
   1   6  10        5.23        2.15     13.19 o 
   2   6  10      216.73      192.40     22.40 o 
   3   6  10        4.77       16.26     14.12 o 
   4   6  10      152.29      146.07     20.25 o 
   5   6  10       48.15       45.91     10.35 o 
   6   6  10        6.97       12.58     13.19 o 
   7   6  10       24.89        5.22     13.81 o 
  -1   7  10       34.24       32.83     17.49 o 
   0   7  10        3.75       -1.53     15.96 o 
   1   7  10       10.42        3.68     14.12 o 
   2   7  10       34.21       22.71     14.73 o 
   3   7  10       21.87       27.00     15.04 o 
   4   7  10        0.07        4.30     14.12 o 
   5   7  10        0.42       13.50     14.73 o 
   6   7  10       49.27       46.95     16.57 o 
   0   8  10        6.65        2.15     15.96 o 
   1   8  10       57.17       42.04     17.80 o 
   2   8  10        7.97        5.22     14.42 o 
   3   8  10       32.08       28.54     16.57 o 
   4   8  10        0.54      -15.04     14.42 o 
   5   8  10       38.17       46.64     16.57 o 
   0  -2  11      123.51       88.38     24.55 o 
   1  -2  11       77.78       93.29     25.78 o 
   2  -2  11       13.51        2.15     21.48 o 
   3  -2  11      112.02      123.66     25.78 o 
   4  -2  11       72.70       64.75     23.01 o 
  -1  -1  11        0.31       -4.91     20.25 o 
   0  -1  11       17.14       14.42     18.72 o 
   1  -1  11       23.13       28.84     19.33 o 
   2  -1  11      167.45      185.04     27.00 o 
   3  -1  11      160.21      207.13     29.15 o 
   4  -1  11       58.19       45.42     21.17 o 
  -2   0  11       54.72       61.68     21.17 o 
  -1   0  11      250.37      326.50     32.83 o 
   0   0  11      134.01      145.14     24.24 o 
   1   0  11        7.92       -1.84     16.57 o 
   2   0  11        6.07        3.68     18.41 o 
   3   0  11       11.90       15.96     18.41 o 
   4   0  11      228.57      243.95     28.54 o 
   6   0  11       42.33       46.03     15.65 o 
  -2   1  11       62.56       84.69     21.17 o 
  -1   1  11       17.42       16.26     16.88 o 
   0   1  11      306.83      338.77     34.06 o 
   1   1  11      498.22      525.96     39.28 o 
   2   1  11      225.63      216.03     26.08 o 
   3   1  11       11.67       -9.82     14.12 o 
   4   1  11        2.31        5.15      9.14 o 
   5   1  11        9.98       12.89     13.19 o 
   6   1  11       56.57       73.34     16.26 o 
  -2   2  11       27.69       30.38     17.80 o 
  -1   2  11        5.47       -6.14     16.88 o 
   0   2  11      168.77      133.79     23.01 o 
   1   2  11      293.44      252.24     28.54 o 
   2   2  11      174.47      182.28     23.94 o 
   3   2  11      419.87      420.45     23.47 o 
   4   2  11      351.19      374.68     20.11 o 
   5   2  11        0.02        2.45     12.27 o 
   6   2  11        4.23        7.06     13.19 o 
  -2   3  11        1.00        9.51     18.72 o 
  -1   3  11       67.76       44.19     19.95 o 
   0   3  11      187.51      146.07     23.63 o 
   1   3  11        3.32       -2.45     15.34 o 
   2   3  11      162.22      139.72     12.65 o 
   3   3  11      183.60      161.70     13.55 o 
   4   3  11      149.72      172.51     18.10 o 
   5   3  11      154.83      145.45     14.00 o 
   6   3  11      155.97      138.70     19.03 o 
   7   3  11        2.01        7.67     13.81 o 
  -2   4  11       58.43       58.92     20.87 o 
  -1   4  11      145.75      149.75     23.94 o 
   0   4  11       94.10       65.36     19.03 o 
   1   4  11       17.40       -1.84     14.42 o 
   2   4  11        7.10       -8.90     15.04 o 
   3   4  11       83.48       68.98     10.76 o 
   4   4  11      198.48      182.42     19.03 o 
   5   4  11      159.62      146.58     27.31 o 
   6   4  11        2.75       12.27     12.58 o 
  -2   5  11        0.63       10.74     19.33 o 
  -1   5  11       24.86       15.04     18.41 o 
   0   5  11       94.83       69.96     19.03 o 
   1   5  11      349.30      362.40     34.06 o 
   2   5  11        6.36       13.50     16.57 o 
   3   5  11        0.78        8.29     15.34 o 
   4   5  11       17.15       20.45     10.09 o 
   5   5  11       35.70       41.71     10.75 o 
   6   5  11       86.90       66.59     16.26 o 
  -1   6  11        4.46        3.07     18.72 o 
   0   6  11        7.23       -8.59     17.18 o 
   1   6  11       62.07       48.79     17.49 o 
   2   6  11       79.12       69.66     18.72 o 
   3   6  11      226.96      196.08     23.94 o 
   4   6  11       52.87       52.17     16.57 o 
   5   6  11       37.56       26.01     10.79 o 
   6   6  11        1.96       -0.31     13.81 o 
   0   7  11       75.35       43.57     20.25 o 
   1   7  11       73.01       56.46     19.64 o 
   2   7  11       62.33       50.94     19.03 o 
   3   7  11        0.28        2.45     16.57 o 
   4   7  11       29.49       31.91     17.49 o 
   5   7  11      114.18      122.77     14.37 o 
   0   0  12        3.28        2.15     19.95 o 
   1   0  12       16.15       39.28     21.48 o 
   2   0  12       44.94       50.94     22.09 o 
   3   0  12      197.12      211.43     28.84 o 
   4   0  12      263.33      245.80     29.15 o 
   0   1  12      103.93      115.69     22.71 o 
   1   1  12       50.27       58.61     20.87 o 
   2   1  12       22.52       34.68     19.64 o 
   3   1  12       16.27       34.06     19.33 o 
   4   1  12       27.63       32.53     19.33 o 
  -1   2  12       99.23       77.64     20.87 o 
   0   2  12       32.51       54.01     18.72 o 
   1   2  12       85.99       84.08     20.25 o 
   2   2  12      165.94      140.54     23.94 o 
   3   2  12       36.65       21.17     17.80 o 
   4   2  12       24.88        5.52     17.18 o 
   5   2  12       42.25       47.26     14.12 o 
  -1   3  12       18.31       31.61     20.87 o 
   0   3  12       69.23       62.91     19.95 o 
   1   3  12      216.28      216.34     28.23 o 
   2   3  12       68.70       92.98     22.40 o 
   3   3  12       61.35       51.55     18.72 o 
   4   3  12      176.55      164.52     14.57 o 
   5   3  12       26.84       11.66     13.19 o 
   0   4  12        1.96       -2.76     17.49 o 
   1   4  12        1.11       19.03     18.41 o 
   2   4  12      172.23      165.40     26.08 o 
   3   4  12      255.94      252.40     24.09 o 
   4   4  12       42.31       61.60     11.72 o 
   5   4  12       76.87       62.76     12.07 o 
   0   5  12       65.23       35.60     19.33 o 
   1   5  12       16.40       -4.91     18.41 o 
   2   5  12        0.98       10.13     18.72 o 
   3   5  12        5.28        5.87      9.57 o 
   4   5  12       88.56       59.79     12.31 o 
   5   5  12      179.44      163.90     15.56 o 
   1   6  12       81.57       56.46     21.17 o 
   2   6  12      155.39      151.28     24.55 o 
   3   6  12        1.21       -5.22     17.80 o 
   4   6  12        3.76       -0.71      9.80 o 
                                                 
